# Supplementary material for: Catalytic enantioselective synthesis of 1,4-dihydropyridines via the addition of C(1)-ammonium enolates to pyridinium salts
Source: Chem Sci. 2021 Aug 6;12(36):12001–11. doi: 10.1039/d1sc03860e (PMC8457386; doi:10.1039/d1sc03860e)
Supplement: SC-012-D1SC03860E-s002 [file SC-012-D1SC03860E-s002.cif]

# Electronic Supplementary Material (ESI) for Chemical Science.
# This journal is © The Royal Society of Chemistry 2021

####################################################################### 
# 
# This file contains crystal structure data downloaded from the 
# Cambridge Structural Database (CSD) hosted by the Cambridge 
# Crystallographic Data Centre (CCDC).
# 
# Full information about CCDC data access policies and citation 
# guidelines are available at http://www.ccdc.cam.ac.uk/access/V1 
# 
# Audit and citation data items may have been added by the CCDC. 
# Please retain this information to preserve the provenance of 
# this file and to allow appropriate attribution of the data. 
# 
#######################################################################

data_31
_database_code_depnum_ccdc_archive 'CCDC 2091719'
loop_
_audit_author_name
_audit_author_address
'ALEXANDRA MARTHA ZOYA Slawin' 'University of St Andrews'
_audit_update_record             
;
2021-06-23 deposited with the CCDC.	2021-08-06 downloaded from the CCDC.
;
_audit_creation_date             2019-09-26
_audit_creation_method           'by CrystalStructure 4.3'


_chemical_formula_sum            'C35 H34 Cl2 N2 O3 S'
_chemical_formula_moiety         'C35 H34 Cl2 N2 O3 S'
_chemical_formula_weight         633.63
_chemical_melting_point          ?

#==============================================================================
# CRYSTAL DATA
_space_group_crystal_system      monoclinic
_space_group_name_H-M_alt        'C 1 2/c 1'
_space_group_name_Hall           '-C 2yc'
_space_group_IT_number           15
loop_
_space_group_symop_operation_xyz
'x, y, z'
'-x, y, -z+1/2'
'x+1/2, y+1/2, z'
'-x+1/2, y+1/2, -z+1/2'
'-x, -y, -z'
'x, -y, z-1/2'
'-x+1/2, -y+1/2, -z'
'x+1/2, -y+1/2, z-1/2'
#------------------------------------------------------------------------------
_cell_length_a                   27.4341(8)
_cell_length_b                   14.0679(4)
_cell_length_c                   16.1319(5)
_cell_angle_alpha                90.0000
_cell_angle_beta                 96.078(3)
_cell_angle_gamma                90.0000
_cell_volume                     6191.0(3)
_cell_formula_units_Z            8
_cell_measurement_reflns_used    20689
_cell_measurement_theta_min      2.00
_cell_measurement_theta_max      28.23
_cell_measurement_temperature    93
#------------------------------------------------------------------------------
_exptl_crystal_description       prism
_exptl_crystal_colour            colourless
_exptl_crystal_size_max          0.120
_exptl_crystal_size_mid          0.120
_exptl_crystal_size_min          0.030
_exptl_crystal_density_diffrn    1.360
_exptl_crystal_density_meas      ?
_exptl_crystal_density_method    'not measured'
_exptl_crystal_F_000             2656.00
_exptl_absorpt_coefficient_mu    0.316
_exptl_absorpt_correction_type   multi-scan
_exptl_absorpt_process_details   
;
CrysAlisPro 1.171.39.8d (Rigaku Oxford Diffraction, 2015)
Empirical absorption correction using spherical harmonics,
 implemented in SCALE3 ABSPACK scaling algorithm.
;
_exptl_absorpt_correction_T_min  0.667
_exptl_absorpt_correction_T_max  0.991

#==============================================================================
# EXPERIMENTAL DATA

_diffrn_ambient_temperature      93
_diffrn_radiation_type           'Mo K\a'
_diffrn_radiation_wavelength     0.71073
_diffrn_measurement_device_type  'Rigaku XtaLAB P200'
_diffrn_measurement_method       \w
_diffrn_detector_area_resol_mean 5.811
_diffrn_reflns_number            35889
_diffrn_reflns_av_unetI/netI     0.0320
_diffrn_reflns_av_R_equivalents  0.0627
_diffrn_reflns_theta_max         28.304
_diffrn_reflns_theta_min         2.016
_diffrn_reflns_theta_full        25.242
_diffrn_measured_fraction_theta_max 0.872
_diffrn_measured_fraction_theta_full 0.999
_diffrn_reflns_Laue_measured_fraction_max 0.872
_diffrn_reflns_Laue_measured_fraction_full 0.999
_diffrn_reflns_point_group_measured_fraction_max 0.872
_diffrn_reflns_point_group_measured_fraction_full 0.999
_diffrn_reflns_limit_h_min       -36
_diffrn_reflns_limit_h_max       34
_diffrn_reflns_limit_k_min       -16
_diffrn_reflns_limit_k_max       18
_diffrn_reflns_limit_l_min       -19
_diffrn_reflns_limit_l_max       21
_diffrn_standards_number         0
_diffrn_standards_interval_count .
_diffrn_standards_decay_%        ?
_reflns_number_total             6726
_reflns_number_gt                5755
_reflns_threshold_expression     F^2^>2.0\s(F^2^)
_reflns_Friedel_coverage         0.000
_reflns_Friedel_fraction_max     .
_reflns_Friedel_fraction_full    .

#==============================================================================
# REFINEMENT DATA

_refine_special_details          
;
    Refinement was performed using all reflections. The weighted 
    R-factor (wR) and goodness of fit (S) are based on F^2^.
    R-factor (gt) are based on F. The threshold expression of
    F^2^ > 2.0 sigma(F^2^) is used only for calculating R-factor (gt).
;
_refine_ls_structure_factor_coef Fsqd
_refine_ls_R_factor_all          0.0436
_refine_ls_R_factor_gt           0.0372
_refine_ls_wR_factor_ref         0.1065
_refine_ls_wR_factor_gt          0.1037
_refine_ls_number_restraints     1
_refine_ls_hydrogen_treatment    mixed
_refine_ls_number_reflns         6726
_refine_ls_number_parameters     393
_refine_ls_goodness_of_fit_ref   1.089
_refine_ls_weighting_scheme      calc
_refine_ls_weighting_details     
'w = 1/[\s^2^(Fo^2^)+(0.0623P)^2^+2.7228P] where P=(Fo^2^+2Fc^2^)/3'
_atom_sites_solution_hydrogens   geom
_atom_sites_solution_primary     direct
_atom_sites_solution_secondary   difmap
_refine_ls_shift/su_max          0.001
_refine_diff_density_max         0.37
_refine_diff_density_min         -0.39
_refine_ls_extinction_method     none
_refine_ls_extinction_coef       ?

loop_
_atom_type_symbol
_atom_type_description
_atom_type_scat_dispersion_real
_atom_type_scat_dispersion_imag
_atom_type_scat_source
C C 0.0033 0.0016
;
International Tables for Crystallography
(Vol. C, Tables 4.2.6.8 and 6.1.1.4)
;
H H 0.0000 0.0000
;
International Tables for Crystallography
(Vol. C, Table 6.1.1.4)
;
N N 0.0061 0.0033
;
International Tables for Crystallography
(Vol. C, Tables 4.2.6.8 and 6.1.1.4)
;
O O 0.0106 0.0060
;
International Tables for Crystallography
(Vol. C, Tables 4.2.6.8 and 6.1.1.4)
;
S S 0.1246 0.1234
;
International Tables for Crystallography
(Vol. C, Tables 4.2.6.8 and 6.1.1.4)
;
Cl Cl 0.1484 0.1585
;
International Tables for Crystallography
(Vol. C, Tables 4.2.6.8 and 6.1.1.4)
;

#==============================================================================
# ATOMIC COORDINATES AND THERMAL PARAMETERS

loop_
_atom_site_label
_atom_site_type_symbol
_atom_site_fract_x
_atom_site_fract_y
_atom_site_fract_z
_atom_site_U_iso_or_equiv
_atom_site_adp_type
_atom_site_occupancy
_atom_site_site_symmetry_order
_atom_site_calc_flag
_atom_site_refinement_flags_posn
_atom_site_refinement_flags_adp
_atom_site_refinement_flags_occupancy
_atom_site_disorder_assembly
_atom_site_disorder_group
Cl1 Cl 0.04604(2) 0.42289(4) 0.52796(3) 0.04317(13) Uani 1 1 d . . . . .
Cl2 Cl 0.10235(2) 0.33265(4) 0.40693(3) 0.04780(14) Uani 1 1 d . . . . .
S3 S 0.22096(2) 0.64843(2) 0.34583(2) 0.01530(10) Uani 1 1 d . . . . .
O3 O 0.23562(3) 0.71794(7) 0.41011(6) 0.0204(2) Uani 1 1 d . . . . .
O4 O 0.23465(4) 0.66825(7) 0.26358(6) 0.0201(2) Uani 1 1 d . . . . .
O21 O 0.18069(4) 0.47529(7) 0.60807(6) 0.0234(2) Uani 1 1 d . . . . .
N1 N 0.29083(4) 0.40514(8) 0.34530(7) 0.0160(2) Uani 1 1 d . . . . .
N22 N 0.21017(4) 0.62002(9) 0.65042(7) 0.0188(2) Uani 1 1 d D . . . .
C2 C 0.27396(4) 0.49471(9) 0.33052(8) 0.0147(3) Uani 1 1 d . . . . .
H2 H 0.284794 0.529273 0.285310 0.018 Uiso 1 1 calc R U . . .
C3 C 0.24234(5) 0.53652(9) 0.37769(8) 0.0148(3) Uani 1 1 d . . . . .
C4 C 0.22502(5) 0.49162(10) 0.45520(8) 0.0155(3) Uani 1 1 d . . . . .
H4 H 0.188443 0.496176 0.449936 0.019 Uiso 1 1 calc R U . . .
C5 C 0.23824(5) 0.38758(10) 0.45366(8) 0.0181(3) Uani 1 1 d . . . . .
H5 H 0.223377 0.345835 0.489851 0.022 Uiso 1 1 calc R U . . .
C6 C 0.26946(5) 0.35078(9) 0.40468(9) 0.0177(3) Uani 1 1 d . . . . .
H6 H 0.277560 0.285268 0.410129 0.021 Uiso 1 1 calc R U . . .
C7 C 0.32880(5) 0.36515(10) 0.29899(9) 0.0181(3) Uani 1 1 d . . . . .
H7A H 0.328633 0.399602 0.245448 0.022 Uiso 1 1 calc R U . . .
H7B H 0.320671 0.297859 0.285963 0.022 Uiso 1 1 calc R U . . .
C8 C 0.38007(5) 0.36985(9) 0.34472(8) 0.0163(3) Uani 1 1 d . . . . .
C9 C 0.39019(5) 0.41124(10) 0.42292(9) 0.0215(3) Uani 1 1 d . . . . .
H9 H 0.364350 0.438130 0.450027 0.026 Uiso 1 1 calc R U . . .
C10 C 0.43781(5) 0.41348(11) 0.46158(9) 0.0255(3) Uani 1 1 d . . . . .
H10 H 0.444410 0.442527 0.514744 0.031 Uiso 1 1 calc R U . . .
C11 C 0.47591(5) 0.37357(12) 0.42315(9) 0.0257(3) Uani 1 1 d . . . . .
H11 H 0.508472 0.375007 0.449871 0.031 Uiso 1 1 calc R U . . .
C12 C 0.46600(5) 0.33166(11) 0.34551(9) 0.0258(3) Uani 1 1 d . . . . .
H12 H 0.491837 0.303867 0.318998 0.031 Uiso 1 1 calc R U . . .
C13 C 0.41859(5) 0.33008(10) 0.30636(9) 0.0209(3) Uani 1 1 d . . . . .
H13 H 0.412196 0.301676 0.252889 0.025 Uiso 1 1 calc R U . . .
C14 C 0.15657(5) 0.63937(9) 0.34224(9) 0.0170(3) Uani 1 1 d . . . . .
C15 C 0.12979(5) 0.60769(10) 0.26973(9) 0.0203(3) Uani 1 1 d . . . . .
H15 H 0.145570 0.592847 0.221699 0.024 Uiso 1 1 calc R U . . .
C16 C 0.07930(5) 0.59817(11) 0.26902(10) 0.0258(3) Uani 1 1 d . . . . .
H16 H 0.060249 0.577465 0.219713 0.031 Uiso 1 1 calc R U . . .
C17 C 0.05658(5) 0.61859(11) 0.33942(11) 0.0284(3) Uani 1 1 d . . . . .
H17 H 0.022089 0.611136 0.338166 0.034 Uiso 1 1 calc R U . . .
C18 C 0.08352(6) 0.64977(11) 0.41178(10) 0.0273(3) Uani 1 1 d . . . . .
H18 H 0.067586 0.663476 0.459891 0.033 Uiso 1 1 calc R U . . .
C19 C 0.13408(5) 0.66096(10) 0.41369(9) 0.0217(3) Uani 1 1 d . . . . .
H19 H 0.152950 0.682902 0.462743 0.026 Uiso 1 1 calc R U . . .
C20 C 0.24525(5) 0.54643(9) 0.53665(8) 0.0151(3) Uani 1 1 d . . . . .
H20 H 0.248132 0.614725 0.520666 0.018 Uiso 1 1 calc R U . . .
C21 C 0.20834(5) 0.54258(10) 0.60131(8) 0.0161(3) Uani 1 1 d . . . . .
C23 C 0.17643(5) 0.63713(10) 0.71294(9) 0.0208(3) Uani 1 1 d . . . . .
H23A H 0.192995 0.676968 0.758049 0.025 Uiso 1 1 calc R U . . .
H23B H 0.168080 0.575636 0.737735 0.025 Uiso 1 1 calc R U . . .
C24 C 0.12946(5) 0.68612(10) 0.67736(8) 0.0194(3) Uani 1 1 d . . . . .
C25 C 0.13093(5) 0.77027(11) 0.63273(9) 0.0248(3) Uani 1 1 d . . . . .
H25 H 0.161647 0.797087 0.623336 0.030 Uiso 1 1 calc R U . . .
C26 C 0.08774(6) 0.81562(12) 0.60167(10) 0.0319(4) Uani 1 1 d . . . . .
H26 H 0.089089 0.873353 0.571442 0.038 Uiso 1 1 calc R U . . .
C27 C 0.04274(6) 0.77674(13) 0.61473(10) 0.0339(4) Uani 1 1 d . . . . .
H27 H 0.013233 0.807639 0.593533 0.041 Uiso 1 1 calc R U . . .
C28 C 0.04108(6) 0.69295(14) 0.65868(11) 0.0371(4) Uani 1 1 d . . . . .
H28 H 0.010373 0.665848 0.667727 0.045 Uiso 1 1 calc R U . . .
C29 C 0.08422(6) 0.64827(12) 0.68964(10) 0.0295(3) Uani 1 1 d . . . . .
H29 H 0.082709 0.590580 0.719875 0.035 Uiso 1 1 calc R U . . .
C30 C 0.29552(5) 0.51592(10) 0.57583(8) 0.0160(3) Uani 1 1 d . . . . .
C31 C 0.30279(5) 0.43171(10) 0.62126(8) 0.0188(3) Uani 1 1 d . . . . .
H31 H 0.275891 0.390221 0.625894 0.023 Uiso 1 1 calc R U . . .
C32 C 0.34896(5) 0.40775(10) 0.65986(8) 0.0206(3) Uani 1 1 d . . . . .
H32 H 0.353227 0.349761 0.689927 0.025 Uiso 1 1 calc R U . . .
C33 C 0.38910(5) 0.46788(11) 0.65497(8) 0.0203(3) Uani 1 1 d . . . . .
C34 C 0.38178(5) 0.55137(10) 0.60945(8) 0.0198(3) Uani 1 1 d . . . . .
H34 H 0.408656 0.592965 0.605035 0.024 Uiso 1 1 calc R U . . .
C35 C 0.33568(5) 0.57528(10) 0.57010(8) 0.0179(3) Uani 1 1 d . . . . .
H35 H 0.331623 0.632649 0.539071 0.021 Uiso 1 1 calc R U . . .
C36 C 0.43860(5) 0.44288(12) 0.69966(10) 0.0288(3) Uani 1 1 d . . . . .
H36A H 0.464113 0.479438 0.675740 0.035 Uiso 1 1 calc R U . . .
H36B H 0.444753 0.374787 0.693246 0.035 Uiso 1 1 calc R U . . .
H36C H 0.439072 0.458182 0.759007 0.035 Uiso 1 1 calc R U . . .
C41 C 0.09597(6) 0.34797(11) 0.51402(10) 0.0289(3) Uani 1 1 d . . . . .
H41A H 0.090872 0.285315 0.539689 0.035 Uiso 1 1 calc R U . . .
H41B H 0.126417 0.375892 0.542341 0.035 Uiso 1 1 calc R U . . .
H22 H 0.2305(6) 0.6728(10) 0.6361(12) 0.048(6) Uiso 1 1 d D . . . .

loop_
_atom_site_aniso_label
_atom_site_aniso_U_11
_atom_site_aniso_U_22
_atom_site_aniso_U_33
_atom_site_aniso_U_23
_atom_site_aniso_U_13
_atom_site_aniso_U_12
Cl1 0.0446(3) 0.0502(3) 0.0371(3) 0.00509(19) 0.01547(19) 0.0176(2)
Cl2 0.0342(2) 0.0696(3) 0.0407(3) -0.0207(2) 0.00916(19) 0.0016(2)
S3 0.01543(17) 0.01495(17) 0.01580(18) 0.00143(11) 0.00298(12) 0.00118(11)
O3 0.0230(5) 0.0170(5) 0.0214(5) -0.0013(4) 0.0025(4) -0.0025(4)
O4 0.0218(5) 0.0201(5) 0.0194(5) 0.0059(4) 0.0065(4) 0.0041(4)
O21 0.0238(5) 0.0272(6) 0.0202(5) -0.0009(4) 0.0070(4) -0.0071(4)
N1 0.0158(5) 0.0165(6) 0.0160(6) 0.0004(4) 0.0029(4) 0.0014(4)
N22 0.0179(6) 0.0205(6) 0.0191(6) 0.0000(5) 0.0079(5) 0.0002(4)
C2 0.0135(6) 0.0157(6) 0.0144(6) 0.0013(5) -0.0002(5) -0.0017(5)
C3 0.0136(6) 0.0153(6) 0.0150(6) 0.0013(5) -0.0007(5) -0.0007(5)
C4 0.0136(6) 0.0199(7) 0.0131(6) 0.0015(5) 0.0018(5) -0.0009(5)
C5 0.0196(6) 0.0184(7) 0.0158(7) 0.0045(5) 0.0004(5) -0.0041(5)
C6 0.0194(6) 0.0149(6) 0.0183(7) 0.0025(5) -0.0008(5) -0.0017(5)
C7 0.0182(6) 0.0185(7) 0.0178(7) -0.0031(5) 0.0028(5) 0.0031(5)
C8 0.0169(6) 0.0139(6) 0.0184(7) 0.0018(5) 0.0026(5) 0.0009(5)
C9 0.0187(7) 0.0232(7) 0.0231(7) -0.0039(6) 0.0042(5) 0.0027(5)
C10 0.0222(7) 0.0326(8) 0.0215(7) -0.0047(6) 0.0013(6) -0.0015(6)
C11 0.0166(7) 0.0362(9) 0.0242(8) 0.0053(6) 0.0019(6) 0.0015(6)
C12 0.0208(7) 0.0337(8) 0.0242(8) 0.0049(6) 0.0080(6) 0.0088(6)
C13 0.0235(7) 0.0219(7) 0.0179(7) 0.0001(5) 0.0053(5) 0.0042(5)
C14 0.0160(6) 0.0155(6) 0.0200(7) 0.0016(5) 0.0044(5) 0.0032(5)
C15 0.0207(7) 0.0198(7) 0.0203(7) -0.0004(5) 0.0019(5) 0.0041(5)
C16 0.0216(7) 0.0251(8) 0.0295(8) -0.0010(6) -0.0026(6) 0.0026(6)
C17 0.0165(7) 0.0272(8) 0.0421(9) 0.0020(7) 0.0053(6) 0.0030(6)
C18 0.0231(7) 0.0294(8) 0.0315(9) -0.0019(6) 0.0124(6) 0.0039(6)
C19 0.0221(7) 0.0222(7) 0.0214(7) -0.0027(6) 0.0050(6) 0.0023(5)
C20 0.0143(6) 0.0172(6) 0.0141(6) 0.0007(5) 0.0028(5) 0.0000(5)
C21 0.0132(6) 0.0217(7) 0.0131(6) 0.0038(5) 0.0003(5) 0.0024(5)
C23 0.0219(7) 0.0247(7) 0.0167(7) -0.0003(5) 0.0062(5) 0.0056(5)
C24 0.0225(7) 0.0226(7) 0.0133(6) -0.0035(5) 0.0033(5) 0.0049(5)
C25 0.0256(7) 0.0253(8) 0.0236(8) 0.0010(6) 0.0034(6) 0.0012(6)
C26 0.0379(9) 0.0305(9) 0.0269(8) 0.0055(7) 0.0024(7) 0.0098(7)
C27 0.0273(8) 0.0517(11) 0.0228(8) 0.0017(7) 0.0030(6) 0.0187(7)
C28 0.0206(8) 0.0566(12) 0.0349(9) 0.0061(8) 0.0070(7) 0.0024(7)
C29 0.0262(8) 0.0329(9) 0.0304(9) 0.0078(7) 0.0078(6) 0.0018(6)
C30 0.0137(6) 0.0228(7) 0.0118(6) -0.0021(5) 0.0027(5) 0.0013(5)
C31 0.0177(6) 0.0230(7) 0.0159(7) -0.0008(5) 0.0034(5) -0.0017(5)
C32 0.0234(7) 0.0225(7) 0.0159(7) 0.0012(5) 0.0026(5) 0.0038(5)
C33 0.0161(6) 0.0287(7) 0.0163(7) -0.0042(6) 0.0019(5) 0.0046(5)
C34 0.0157(6) 0.0259(7) 0.0185(7) -0.0046(5) 0.0042(5) -0.0031(5)
C35 0.0191(6) 0.0201(7) 0.0150(7) -0.0010(5) 0.0044(5) 0.0007(5)
C36 0.0187(7) 0.0394(9) 0.0273(8) -0.0007(7) -0.0016(6) 0.0064(6)
C41 0.0251(8) 0.0282(8) 0.0327(9) -0.0007(6) 0.0000(6) -0.0002(6)

#==============================================================================
_computing_data_collection       'CrysAlisPro 1.171.39.8d (Rigaku OD, 2015)'
_computing_cell_refinement       'CrysAlisPro 1.171.39.8d (Rigaku OD, 2015)'
_computing_data_reduction        'CrysAlisPro 1.171.39.8d (Rigaku OD, 2015)'
_computing_structure_solution    'SHELXT Version 2018/2 (Sheldrick, 2014)'
_computing_structure_refinement  'SHELXL Version 2018/3 (Sheldrick, 2008)'
_computing_publication_material  'CrystalStructure 4.3 (Rigaku, 2018)'
_computing_molecular_graphics    'CrystalStructure 4.3'

#==============================================================================
# MOLECULAR GEOMETRY

_geom_special_details            
;
 All esds (except the esd in the dihedral angle between two l.s. planes)
 are estimated using the full covariance matrix.  The cell esds are taken
 into account individually in the estimation of esds in distances, angles
 and torsion angles; correlations between esds in cell parameters are only
 used when they are defined by crystal symmetry.  An approximate (isotropic)
 treatment of cell esds is used for estimating esds involving l.s. planes.
;

loop_
_geom_bond_atom_site_label_1
_geom_bond_atom_site_label_2
_geom_bond_distance
_geom_bond_site_symmetry_2
_geom_bond_publ_flag
Cl1 C41 1.7615(16) . ?
Cl2 C41 1.7680(17) . ?
S3 O4 1.4439(10) . ?
S3 O3 1.4508(10) . ?
S3 C3 1.7387(13) . ?
S3 C14 1.7657(13) . ?
O21 C21 1.2250(17) . ?
N1 C2 1.3549(17) . ?
N1 C6 1.4018(17) . ?
N1 C7 1.4574(17) . ?
N22 C21 1.3449(18) . ?
N22 C23 1.4594(17) . ?
N22 H22 0.971(5) . ?
C2 C3 1.3482(18) . ?
C2 H2 0.9500 . ?
C3 C4 1.5212(18) . ?
C4 C5 1.5089(19) . ?
C4 C20 1.5732(17) . ?
C4 H4 1.0000 . ?
C5 C6 1.330(2) . ?
C5 H5 0.9500 . ?
C6 H6 0.9500 . ?
C7 C8 1.5189(18) . ?
C7 H7A 0.9900 . ?
C7 H7B 0.9900 . ?
C8 C9 1.3906(19) . ?
C8 C13 1.3968(19) . ?
C9 C10 1.387(2) . ?
C9 H9 0.9500 . ?
C10 C11 1.389(2) . ?
C10 H10 0.9500 . ?
C11 C12 1.385(2) . ?
C11 H11 0.9500 . ?
C12 C13 1.385(2) . ?
C12 H12 0.9500 . ?
C13 H13 0.9500 . ?
C14 C15 1.387(2) . ?
C14 C19 1.3972(19) . ?
C15 C16 1.390(2) . ?
C15 H15 0.9500 . ?
C16 C17 1.382(2) . ?
C16 H16 0.9500 . ?
C17 C18 1.385(2) . ?
C17 H17 0.9500 . ?
C18 C19 1.393(2) . ?
C18 H18 0.9500 . ?
C19 H19 0.9500 . ?
C20 C30 1.5169(17) . ?
C20 C21 1.5297(17) . ?
C20 H20 1.0000 . ?
C23 C24 1.5193(19) . ?
C23 H23A 0.9900 . ?
C23 H23B 0.9900 . ?
C24 C29 1.384(2) . ?
C24 C25 1.388(2) . ?
C25 C26 1.392(2) . ?
C25 H25 0.9500 . ?
C26 C27 1.387(2) . ?
C26 H26 0.9500 . ?
C27 C28 1.379(3) . ?
C27 H27 0.9500 . ?
C28 C29 1.386(2) . ?
C28 H28 0.9500 . ?
C29 H29 0.9500 . ?
C30 C35 1.3933(19) . ?
C30 C31 1.3963(19) . ?
C31 C32 1.3923(19) . ?
C31 H31 0.9500 . ?
C32 C33 1.397(2) . ?
C32 H32 0.9500 . ?
C33 C34 1.388(2) . ?
C33 C36 1.5103(19) . ?
C34 C35 1.3948(19) . ?
C34 H34 0.9500 . ?
C35 H35 0.9500 . ?
C36 H36A 0.9800 . ?
C36 H36B 0.9800 . ?
C36 H36C 0.9800 . ?
C41 H41A 0.9900 . ?
C41 H41B 0.9900 . ?

loop_
_geom_angle_atom_site_label_1
_geom_angle_atom_site_label_2
_geom_angle_atom_site_label_3
_geom_angle
_geom_angle_site_symmetry_1
_geom_angle_site_symmetry_3
_geom_angle_publ_flag
O4 S3 O3 116.57(6) . . ?
O4 S3 C3 109.51(6) . . ?
O3 S3 C3 109.85(6) . . ?
O4 S3 C14 109.90(6) . . ?
O3 S3 C14 105.84(6) . . ?
C3 S3 C14 104.44(6) . . ?
C2 N1 C6 117.89(11) . . ?
C2 N1 C7 121.21(11) . . ?
C6 N1 C7 120.87(11) . . ?
C21 N22 C23 123.63(12) . . ?
C21 N22 H22 117.8(12) . . ?
C23 N22 H22 117.4(13) . . ?
C3 C2 N1 122.33(12) . . ?
C3 C2 H2 118.8 . . ?
N1 C2 H2 118.8 . . ?
C2 C3 C4 123.95(12) . . ?
C2 C3 S3 116.45(10) . . ?
C4 C3 S3 119.60(10) . . ?
C5 C4 C3 107.02(11) . . ?
C5 C4 C20 115.15(11) . . ?
C3 C4 C20 111.70(11) . . ?
C5 C4 H4 107.6 . . ?
C3 C4 H4 107.6 . . ?
C20 C4 H4 107.6 . . ?
C6 C5 C4 123.95(12) . . ?
C6 C5 H5 118.0 . . ?
C4 C5 H5 118.0 . . ?
C5 C6 N1 122.41(12) . . ?
C5 C6 H6 118.8 . . ?
N1 C6 H6 118.8 . . ?
N1 C7 C8 114.18(11) . . ?
N1 C7 H7A 108.7 . . ?
C8 C7 H7A 108.7 . . ?
N1 C7 H7B 108.7 . . ?
C8 C7 H7B 108.7 . . ?
H7A C7 H7B 107.6 . . ?
C9 C8 C13 118.80(12) . . ?
C9 C8 C7 122.99(12) . . ?
C13 C8 C7 118.20(12) . . ?
C10 C9 C8 120.37(13) . . ?
C10 C9 H9 119.8 . . ?
C8 C9 H9 119.8 . . ?
C9 C10 C11 120.51(14) . . ?
C9 C10 H10 119.7 . . ?
C11 C10 H10 119.7 . . ?
C12 C11 C10 119.38(14) . . ?
C12 C11 H11 120.3 . . ?
C10 C11 H11 120.3 . . ?
C13 C12 C11 120.29(13) . . ?
C13 C12 H12 119.9 . . ?
C11 C12 H12 119.9 . . ?
C12 C13 C8 120.65(13) . . ?
C12 C13 H13 119.7 . . ?
C8 C13 H13 119.7 . . ?
C15 C14 C19 121.64(13) . . ?
C15 C14 S3 119.31(10) . . ?
C19 C14 S3 119.00(11) . . ?
C14 C15 C16 118.44(13) . . ?
C14 C15 H15 120.8 . . ?
C16 C15 H15 120.8 . . ?
C17 C16 C15 120.58(14) . . ?
C17 C16 H16 119.7 . . ?
C15 C16 H16 119.7 . . ?
C16 C17 C18 120.76(14) . . ?
C16 C17 H17 119.6 . . ?
C18 C17 H17 119.6 . . ?
C17 C18 C19 119.72(14) . . ?
C17 C18 H18 120.1 . . ?
C19 C18 H18 120.1 . . ?
C18 C19 C14 118.86(14) . . ?
C18 C19 H19 120.6 . . ?
C14 C19 H19 120.6 . . ?
C30 C20 C21 110.13(10) . . ?
C30 C20 C4 115.73(11) . . ?
C21 C20 C4 110.59(10) . . ?
C30 C20 H20 106.6 . . ?
C21 C20 H20 106.6 . . ?
C4 C20 H20 106.6 . . ?
O21 C21 N22 123.94(12) . . ?
O21 C21 C20 123.29(12) . . ?
N22 C21 C20 112.76(11) . . ?
N22 C23 C24 112.85(11) . . ?
N22 C23 H23A 109.0 . . ?
C24 C23 H23A 109.0 . . ?
N22 C23 H23B 109.0 . . ?
C24 C23 H23B 109.0 . . ?
H23A C23 H23B 107.8 . . ?
C29 C24 C25 118.56(13) . . ?
C29 C24 C23 120.59(13) . . ?
C25 C24 C23 120.85(13) . . ?
C24 C25 C26 120.49(14) . . ?
C24 C25 H25 119.8 . . ?
C26 C25 H25 119.8 . . ?
C27 C26 C25 120.15(15) . . ?
C27 C26 H26 119.9 . . ?
C25 C26 H26 119.9 . . ?
C28 C27 C26 119.58(15) . . ?
C28 C27 H27 120.2 . . ?
C26 C27 H27 120.2 . . ?
C27 C28 C29 119.99(16) . . ?
C27 C28 H28 120.0 . . ?
C29 C28 H28 120.0 . . ?
C24 C29 C28 121.23(15) . . ?
C24 C29 H29 119.4 . . ?
C28 C29 H29 119.4 . . ?
C35 C30 C31 118.25(12) . . ?
C35 C30 C20 119.55(12) . . ?
C31 C30 C20 122.13(12) . . ?
C32 C31 C30 120.85(13) . . ?
C32 C31 H31 119.6 . . ?
C30 C31 H31 119.6 . . ?
C31 C32 C33 120.88(13) . . ?
C31 C32 H32 119.6 . . ?
C33 C32 H32 119.6 . . ?
C34 C33 C32 118.11(12) . . ?
C34 C33 C36 121.46(13) . . ?
C32 C33 C36 120.42(13) . . ?
C33 C34 C35 121.21(13) . . ?
C33 C34 H34 119.4 . . ?
C35 C34 H34 119.4 . . ?
C30 C35 C34 120.70(13) . . ?
C30 C35 H35 119.7 . . ?
C34 C35 H35 119.7 . . ?
C33 C36 H36A 109.5 . . ?
C33 C36 H36B 109.5 . . ?
H36A C36 H36B 109.5 . . ?
C33 C36 H36C 109.5 . . ?
H36A C36 H36C 109.5 . . ?
H36B C36 H36C 109.5 . . ?
Cl1 C41 Cl2 110.89(9) . . ?
Cl1 C41 H41A 109.5 . . ?
Cl2 C41 H41A 109.5 . . ?
Cl1 C41 H41B 109.5 . . ?
Cl2 C41 H41B 109.5 . . ?
H41A C41 H41B 108.1 . . ?

loop_
_geom_torsion_atom_site_label_1
_geom_torsion_atom_site_label_2
_geom_torsion_atom_site_label_3
_geom_torsion_atom_site_label_4
_geom_torsion
_geom_torsion_site_symmetry_1
_geom_torsion_site_symmetry_2
_geom_torsion_site_symmetry_3
_geom_torsion_site_symmetry_4
_geom_torsion_publ_flag
C6 N1 C2 C3 8.55(18) . . . . ?
C7 N1 C2 C3 -173.56(12) . . . . ?
N1 C2 C3 C4 4.4(2) . . . . ?
N1 C2 C3 S3 -175.58(10) . . . . ?
O4 S3 C3 C2 10.88(12) . . . . ?
O3 S3 C3 C2 -118.35(10) . . . . ?
C14 S3 C3 C2 128.54(10) . . . . ?
O4 S3 C3 C4 -169.12(10) . . . . ?
O3 S3 C3 C4 61.65(11) . . . . ?
C14 S3 C3 C4 -51.46(11) . . . . ?
C2 C3 C4 C5 -14.97(17) . . . . ?
S3 C3 C4 C5 165.02(9) . . . . ?
C2 C3 C4 C20 111.91(14) . . . . ?
S3 C3 C4 C20 -68.09(13) . . . . ?
C3 C4 C5 C6 14.78(17) . . . . ?
C20 C4 C5 C6 -110.03(14) . . . . ?
C4 C5 C6 N1 -4.3(2) . . . . ?
C2 N1 C6 C5 -8.74(19) . . . . ?
C7 N1 C6 C5 173.36(12) . . . . ?
C2 N1 C7 C8 98.43(14) . . . . ?
C6 N1 C7 C8 -83.74(15) . . . . ?
N1 C7 C8 C9 -1.83(19) . . . . ?
N1 C7 C8 C13 177.73(12) . . . . ?
C13 C8 C9 C10 0.5(2) . . . . ?
C7 C8 C9 C10 -179.94(13) . . . . ?
C8 C9 C10 C11 -0.7(2) . . . . ?
C9 C10 C11 C12 0.2(2) . . . . ?
C10 C11 C12 C13 0.4(2) . . . . ?
C11 C12 C13 C8 -0.6(2) . . . . ?
C9 C8 C13 C12 0.1(2) . . . . ?
C7 C8 C13 C12 -179.46(13) . . . . ?
O4 S3 C14 C15 29.54(13) . . . . ?
O3 S3 C14 C15 156.20(11) . . . . ?
C3 S3 C14 C15 -87.85(12) . . . . ?
O4 S3 C14 C19 -152.83(11) . . . . ?
O3 S3 C14 C19 -26.17(13) . . . . ?
C3 S3 C14 C19 89.78(12) . . . . ?
C19 C14 C15 C16 0.4(2) . . . . ?
S3 C14 C15 C16 177.99(11) . . . . ?
C14 C15 C16 C17 -0.9(2) . . . . ?
C15 C16 C17 C18 0.6(2) . . . . ?
C16 C17 C18 C19 0.2(2) . . . . ?
C17 C18 C19 C14 -0.6(2) . . . . ?
C15 C14 C19 C18 0.3(2) . . . . ?
S3 C14 C19 C18 -177.24(11) . . . . ?
C5 C4 C20 C30 35.75(15) . . . . ?
C3 C4 C20 C30 -86.58(14) . . . . ?
C5 C4 C20 C21 -90.34(13) . . . . ?
C3 C4 C20 C21 147.33(11) . . . . ?
C23 N22 C21 O21 -5.6(2) . . . . ?
C23 N22 C21 C20 175.36(11) . . . . ?
C30 C20 C21 O21 -97.29(15) . . . . ?
C4 C20 C21 O21 31.87(17) . . . . ?
C30 C20 C21 N22 81.71(14) . . . . ?
C4 C20 C21 N22 -149.13(11) . . . . ?
C21 N22 C23 C24 -86.46(16) . . . . ?
N22 C23 C24 C29 127.42(15) . . . . ?
N22 C23 C24 C25 -53.35(18) . . . . ?
C29 C24 C25 C26 0.4(2) . . . . ?
C23 C24 C25 C26 -178.80(13) . . . . ?
C24 C25 C26 C27 -0.3(2) . . . . ?
C25 C26 C27 C28 0.0(3) . . . . ?
C26 C27 C28 C29 0.2(3) . . . . ?
C25 C24 C29 C28 -0.3(2) . . . . ?
C23 C24 C29 C28 178.98(15) . . . . ?
C27 C28 C29 C24 0.0(3) . . . . ?
C21 C20 C30 C35 -126.16(13) . . . . ?
C4 C20 C30 C35 107.52(14) . . . . ?
C21 C20 C30 C31 50.76(16) . . . . ?
C4 C20 C30 C31 -75.57(16) . . . . ?
C35 C30 C31 C32 0.0(2) . . . . ?
C20 C30 C31 C32 -176.91(12) . . . . ?
C30 C31 C32 C33 0.8(2) . . . . ?
C31 C32 C33 C34 -1.0(2) . . . . ?
C31 C32 C33 C36 177.79(13) . . . . ?
C32 C33 C34 C35 0.5(2) . . . . ?
C36 C33 C34 C35 -178.31(13) . . . . ?
C31 C30 C35 C34 -0.58(19) . . . . ?
C20 C30 C35 C34 176.46(12) . . . . ?
C33 C34 C35 C30 0.3(2) . . . . ?

loop_
_geom_hbond_atom_site_label_D
_geom_hbond_atom_site_label_H
_geom_hbond_atom_site_label_A
_geom_hbond_site_symmetry_D
_geom_hbond_site_symmetry_H
_geom_hbond_site_symmetry_A
_geom_hbond_distance_DA
_geom_hbond_distance_DH
_geom_hbond_distance_HA
_geom_hbond_angle_DHA
_geom_hbond_publ_flag
N22 H22 O3 . . 7_566 2.9443(16) 0.971(16) 1.982(17) 170.6(16) no

#==============================================================================
# Additional structures and associated data_? identifiers
# should be added at this point if there is more than one 
# structure analysis in the CIF.

_shelx_res_file                  
;
TITL CMAS4
    shelxl.res
    created by SHELXL-2018/3 at 21:25:32 on 26-Sep-2019
CELL  0.71073 27.43410 14.06790 16.13190 90.00000 96.07800 90.00000
ZERR  8 0.00080 0.00040 0.00050 0.00000 0.00300 0.00000
LATT 7
SYMM    -X,    +Y, .50-Z
SFAC C H N O S CL
UNIT 280 272 16 24 8 16
OMIT     1   1   0
L.S. 20
FMAP 2
PLAN 5
WPDB -2
HTAB
BOND $H
CONF
LIST 4
TEMP -180.0
ACTA
SIZE 0.120 0.120 0.030
DFIX 0.9800 0.0050 N22 H22
WGHT    0.062300    2.722800
FVAR       0.40561
CL1   6    0.046040    0.422889    0.527964    11.00000    0.04456    0.05021 =
         0.03711    0.00509    0.01547    0.01758
CL2   6    0.102352    0.332655    0.406925    11.00000    0.03415    0.06964 =
         0.04073   -0.02073    0.00916    0.00159
S3    5    0.220957    0.648435    0.345831    11.00000    0.01543    0.01495 =
         0.01580    0.00143    0.00298    0.00118
O3    4    0.235623    0.717939    0.410112    11.00000    0.02297    0.01696 =
         0.02140   -0.00126    0.00250   -0.00245
O4    4    0.234648    0.668249    0.263581    11.00000    0.02183    0.02008 =
         0.01937    0.00586    0.00647    0.00405
O21   4    0.180689    0.475295    0.608071    11.00000    0.02380    0.02717 =
         0.02017   -0.00091    0.00699   -0.00710
N1    3    0.290834    0.405136    0.345299    11.00000    0.01581    0.01654 =
         0.01597    0.00044    0.00290    0.00139
N22   3    0.210169    0.620021    0.650423    11.00000    0.01790    0.02051 =
         0.01914   -0.00002    0.00793    0.00020
C2    1    0.273960    0.494708    0.330516    11.00000    0.01351    0.01573 =
         0.01440    0.00129   -0.00015   -0.00167
AFIX  43
H2    2    0.284794    0.529273    0.285310    11.00000   -1.20000
AFIX   0
C3    1    0.242337    0.536522    0.377689    11.00000    0.01360    0.01530 =
         0.01502    0.00130   -0.00068   -0.00072
C4    1    0.225016    0.491623    0.455196    11.00000    0.01364    0.01992 =
         0.01307    0.00153    0.00183   -0.00092
AFIX  13
H4    2    0.188443    0.496176    0.449936    11.00000   -1.20000
AFIX   0
C5    1    0.238242    0.387576    0.453655    11.00000    0.01962    0.01843 =
         0.01581    0.00447    0.00044   -0.00408
AFIX  43
H5    2    0.223377    0.345835    0.489851    11.00000   -1.20000
AFIX   0
C6    1    0.269455    0.350784    0.404676    11.00000    0.01942    0.01488 =
         0.01825    0.00249   -0.00081   -0.00166
AFIX  43
H6    2    0.277560    0.285268    0.410129    11.00000   -1.20000
AFIX   0
C7    1    0.328796    0.365151    0.298990    11.00000    0.01819    0.01847 =
         0.01778   -0.00309    0.00277    0.00311
AFIX  23
H7A   2    0.328633    0.399602    0.245448    11.00000   -1.20000
H7B   2    0.320671    0.297859    0.285963    11.00000   -1.20000
AFIX   0
C8    1    0.380067    0.369850    0.344716    11.00000    0.01694    0.01388 =
         0.01837    0.00180    0.00262    0.00092
C9    1    0.390190    0.411238    0.422924    11.00000    0.01867    0.02319 =
         0.02307   -0.00387    0.00424    0.00265
AFIX  43
H9    2    0.364350    0.438130    0.450027    11.00000   -1.20000
AFIX   0
C10   1    0.437806    0.413477    0.461579    11.00000    0.02224    0.03262 =
         0.02146   -0.00467    0.00130   -0.00148
AFIX  43
H10   2    0.444410    0.442527    0.514744    11.00000   -1.20000
AFIX   0
C11   1    0.475914    0.373566    0.423148    11.00000    0.01662    0.03621 =
         0.02420    0.00534    0.00190    0.00152
AFIX  43
H11   2    0.508472    0.375007    0.449871    11.00000   -1.20000
AFIX   0
C12   1    0.465996    0.331657    0.345509    11.00000    0.02078    0.03370 =
         0.02421    0.00487    0.00798    0.00876
AFIX  43
H12   2    0.491837    0.303867    0.318998    11.00000   -1.20000
AFIX   0
C13   1    0.418589    0.330082    0.306361    11.00000    0.02348    0.02190 =
         0.01792    0.00009    0.00526    0.00421
AFIX  43
H13   2    0.412196    0.301676    0.252889    11.00000   -1.20000
AFIX   0
C14   1    0.156573    0.639370    0.342240    11.00000    0.01602    0.01545 =
         0.01996    0.00160    0.00443    0.00324
C15   1    0.129786    0.607689    0.269730    11.00000    0.02072    0.01981 =
         0.02031   -0.00038    0.00190    0.00407
AFIX  43
H15   2    0.145570    0.592847    0.221699    11.00000   -1.20000
AFIX   0
C16   1    0.079297    0.598174    0.269016    11.00000    0.02156    0.02506 =
         0.02952   -0.00101   -0.00262    0.00261
AFIX  43
H16   2    0.060249    0.577465    0.219713    11.00000   -1.20000
AFIX   0
C17   1    0.056576    0.618585    0.339421    11.00000    0.01649    0.02724 =
         0.04205    0.00203    0.00535    0.00301
AFIX  43
H17   2    0.022089    0.611136    0.338166    11.00000   -1.20000
AFIX   0
C18   1    0.083519    0.649774    0.411777    11.00000    0.02314    0.02943 =
         0.03148   -0.00188    0.01240    0.00392
AFIX  43
H18   2    0.067586    0.663476    0.459891    11.00000   -1.20000
AFIX   0
C19   1    0.134084    0.660964    0.413693    11.00000    0.02211    0.02219 =
         0.02141   -0.00265    0.00499    0.00226
AFIX  43
H19   2    0.152950    0.682902    0.462743    11.00000   -1.20000
AFIX   0
C20   1    0.245250    0.546435    0.536650    11.00000    0.01429    0.01718 =
         0.01412    0.00073    0.00283    0.00003
AFIX  13
H20   2    0.248132    0.614725    0.520666    11.00000   -1.20000
AFIX   0
C21   1    0.208340    0.542577    0.601314    11.00000    0.01319    0.02175 =
         0.01311    0.00382    0.00029    0.00237
C23   1    0.176428    0.637128    0.712945    11.00000    0.02192    0.02468 =
         0.01673   -0.00028    0.00615    0.00560
AFIX  23
H23A  2    0.192995    0.676968    0.758049    11.00000   -1.20000
H23B  2    0.168080    0.575636    0.737735    11.00000   -1.20000
AFIX   0
C24   1    0.129462    0.686123    0.677358    11.00000    0.02251    0.02260 =
         0.01331   -0.00354    0.00329    0.00488
C25   1    0.130930    0.770270    0.632734    11.00000    0.02563    0.02528 =
         0.02359    0.00102    0.00336    0.00119
AFIX  43
H25   2    0.161647    0.797087    0.623336    11.00000   -1.20000
AFIX   0
C26   1    0.087741    0.815624    0.601668    11.00000    0.03795    0.03052 =
         0.02691    0.00550    0.00243    0.00980
AFIX  43
H26   2    0.089089    0.873353    0.571442    11.00000   -1.20000
AFIX   0
C27   1    0.042737    0.776738    0.614732    11.00000    0.02725    0.05172 =
         0.02284    0.00166    0.00297    0.01866
AFIX  43
H27   2    0.013233    0.807639    0.593533    11.00000   -1.20000
AFIX   0
C28   1    0.041083    0.692946    0.658679    11.00000    0.02065    0.05662 =
         0.03494    0.00608    0.00700    0.00238
AFIX  43
H28   2    0.010373    0.665848    0.667727    11.00000   -1.20000
AFIX   0
C29   1    0.084217    0.648271    0.689645    11.00000    0.02618    0.03294 =
         0.03043    0.00784    0.00780    0.00178
AFIX  43
H29   2    0.082709    0.590580    0.719875    11.00000   -1.20000
AFIX   0
C30   1    0.295520    0.515923    0.575827    11.00000    0.01374    0.02285 =
         0.01184   -0.00206    0.00268    0.00134
C31   1    0.302791    0.431708    0.621260    11.00000    0.01774    0.02301 =
         0.01590   -0.00080    0.00338   -0.00174
AFIX  43
H31   2    0.275891    0.390221    0.625894    11.00000   -1.20000
AFIX   0
C32   1    0.348957    0.407752    0.659861    11.00000    0.02342    0.02248 =
         0.01589    0.00116    0.00262    0.00378
AFIX  43
H32   2    0.353227    0.349761    0.689927    11.00000   -1.20000
AFIX   0
C33   1    0.389097    0.467877    0.654965    11.00000    0.01605    0.02867 =
         0.01630   -0.00425    0.00193    0.00456
C34   1    0.381776    0.551365    0.609454    11.00000    0.01566    0.02586 =
         0.01850   -0.00456    0.00423   -0.00306
AFIX  43
H34   2    0.408656    0.592965    0.605035    11.00000   -1.20000
AFIX   0
C35   1    0.335680    0.575282    0.570103    11.00000    0.01908    0.02013 =
         0.01501   -0.00096    0.00438    0.00070
AFIX  43
H35   2    0.331623    0.632649    0.539071    11.00000   -1.20000
AFIX   0
C36   1    0.438604    0.442876    0.699663    11.00000    0.01872    0.03936 =
         0.02734   -0.00074   -0.00160    0.00644
AFIX 137
H36A  2    0.464113    0.479438    0.675740    11.00000   -1.20000
H36B  2    0.444753    0.374787    0.693246    11.00000   -1.20000
H36C  2    0.439072    0.458182    0.759007    11.00000   -1.20000
AFIX   0
C41   1    0.095966    0.347968    0.514021    11.00000    0.02505    0.02817 =
         0.03274   -0.00069    0.00001   -0.00016
AFIX  23
H41A  2    0.090872    0.285315    0.539689    11.00000   -1.20000
H41B  2    0.126417    0.375892    0.542341    11.00000   -1.20000
AFIX   0
H22   2    0.230462    0.672831    0.636067    11.00000    0.04753
HKLF 4


REM  CMAS4
REM wR2 = 0.1065, GooF = S = 1.089, Restrained GooF = 1.089 for all data
REM R1 = 0.0372 for 5755 Fo > 4sig(Fo) and 0.0436 for all 6726 data
REM 393 parameters refined using 1 restraints

END

WGHT      0.0608      2.6311

REM Instructions for potential hydrogen bonds
EQIV $1 -x+1/2, y-1/2, -z+1/2
HTAB C7 O4_$1
EQIV $2 x, -y+1, z-1/2
HTAB C15 O21_$2
HTAB C20 S3
HTAB C20 O3
EQIV $3 -x+1/2, -y+3/2, -z+1
HTAB C20 O3_$3
HTAB C41 O21
HTAB N22 S3_$3
HTAB N22 O3_$3

REM Highest difference peak  0.368,  deepest hole -0.385,  1-sigma level  0.056
Q1    1   0.2717  0.5258  0.5549  11.00000  0.05    0.37
Q2    1   0.3562  0.3655  0.3297  11.00000  0.05    0.36
Q3    1   0.2193  0.6405  0.4042  11.00000  0.05    0.35
Q4    1   0.1077  0.6498  0.4150  11.00000  0.05    0.34
Q5    1   0.1868  0.6530  0.3402  11.00000  0.05    0.33
;

_shelx_res_checksum              72655

_shelx_hkl_file                  
;
  -1  -1   0   -1.44    1.21
   1  -1   0   -0.42    0.81
   1   1   0   -0.01    0.59
   1  -1   0   -0.06    0.78
   2   0  -1   -0.48    0.52
  -2   0   1    0.59    0.96
  -1  -1   1 1793.96    8.76
   1   1  -1 1791.65   14.11
  -1   1   1 1536.58    9.06
  -1   1   1 1445.35    9.67
  -1  -1   1 1700.89    7.27
   2   0   1    1.41    2.14
  -2   0  -1    0.64    0.93
  -2   0  -1   -0.94    1.59
   2   0   1    1.19    0.64
  -2   0  -1    0.44    0.59
   2   0   1   -0.53    0.62
   1   1   1  228.48    5.61
  -1   1  -1  289.60    4.79
   1  -1   1  228.31    4.22
  -1  -1  -1  262.41    5.01
  -1  -1  -1  218.74    5.62
   1  -1   1  246.91    7.22
   1   1   1    2.04    3.09
   1   1   1  256.27    4.25
  -1  -1  -1  232.99    4.16
   1  -1   1  271.17    4.55
  -1  -1  -1   -0.19    2.91
  -1   1  -1   -0.59    3.37
   1   1   1   -0.09    2.92
   0   0  -2   84.89    4.43
   0   0   2   79.86    4.43
   0   0   2   71.11    5.40
   0   0  -2   67.16    5.71
  -3  -1   0   22.81    3.51
   3  -1   0   40.70    2.46
  -3   1   0   42.91    2.51
   3   1   0   36.92    2.36
   3   1   0   45.78    3.77
   3   1   0   38.54    2.49
  -3  -1   0   41.19    2.38
   3  -1   0   44.17    2.47
  -3   1   0   41.81    2.51
  -3  -1   0   45.12    2.51
   2   0  -2  491.61   11.07
  -2   0   2  431.53    9.91
  -2   0   2  451.05   11.27
   3   1  -1 2316.47  115.05
  -3   1   1 5283.03  116.18
  -3   1   1 5524.41  116.10
  -3  -1   1 5159.41  115.64
   3   1  -1 5279.79  115.93
   3   1  -1 5434.57  117.83
   3  -1  -1 5232.91  116.12
  -3  -1   1 5491.17  116.08
   3  -1  -1  841.22  114.79
  -3  -1   1 3125.17  116.51
   0  -2   0 3629.26  113.46
   0  -2   0 2717.06  113.12
   0  -2   0 3252.77  113.10
   0   2   0 4095.51  113.95
   1  -1  -2   53.98    4.06
  -1   1   2   54.74    3.15
  -1  -1   2   54.86    4.12
   1  -1  -2   45.00    2.94
  -1   1   2   37.06    2.97
  -1  -1   2   65.32    8.46
  -1  -1   2   56.61    3.55
   1  -1  -2   54.71    4.09
  -1   1   2   77.44    4.06
  -1  -1   2   60.68    2.80
   4   0   0    1.21    2.45
   4   0   0    2.81    1.51
   4   0   0    2.85    1.26
  -4   0   0    1.78    1.71
  -4   0   0    2.29    1.46
  -3   1  -1 1180.29   46.15
  -3  -1  -1 1234.85   46.11
   3   1   1 1213.45   47.47
  -3  -1  -1 1175.97   47.38
  -3  -1  -1 1175.85   46.11
   3  -1   1 1153.86   45.92
   3  -1   1 1267.09   46.15
   3   1   1 1203.34   46.11
  -3   1  -1 1071.83   47.13
   3  -1   1 1127.21   47.15
   2   0   2  934.91   35.77
  -2   0  -2  945.64   34.50
   2   0   2  961.07   34.61
  -2   0  -2  890.86   35.59
   1   1   2 2163.89   93.08
  -1   1  -2 2815.50   93.46
  -1  -1  -2 2265.17   93.58
  -1  -1  -2 2093.02   93.85
   1   1   2 2133.38   94.01
   1  -1   2 2495.96   95.21
   1  -1   2 2668.79   93.43
  -1   1  -2 2401.28   95.21
   1   1   2 2078.29   93.55
   1  -1   2 2738.09   92.81
   1   1   2 2344.34   92.82
   4   0  -1    2.80    1.55
  -4   0   1   -0.30    1.39
   4   0  -1   -0.80    2.55
  -4   0   1    0.32    2.06
   4   0  -1    0.41    1.42
   0   2  -1   64.84    4.69
   0  -2   1   77.27    4.44
   0   2  -1   74.30    4.56
   0   2   1   73.46    4.41
   0  -2  -1   64.40    4.35
   0  -2  -1   68.51    4.22
   0  -2  -1   90.36    4.64
   0   2   1   54.80    4.51
   0  -2   1   65.49    4.68
  -2   2   0 7702.43  280.96
   2  -2   0 6561.40  280.41
   2   2   0 6867.49  281.59
  -2  -2   0 6679.00  281.39
   2   2   0 6430.56  280.45
   2  -2   0 6877.08  280.71
  -2  -2   0 6696.42  280.49
  -2   2   0 7600.11  280.94
  -4   0  -1    0.02    1.64
   4   0   1    1.16    1.32
  -4   0  -1    0.86    3.10
   4   0   1    1.48    3.41
   4   0   1    0.04    0.90
  -2   2   1  891.18   32.11
  -2  -2   1 1033.27   32.06
   2   2  -1  826.63   33.14
  -2  -2   1  865.17   31.58
   2  -2  -1 1032.22   32.42
   2  -2  -1  884.38   31.99
  -2  -2   1  842.58   32.96
   2   2  -1  899.59   31.64
  -3   1   2  790.31   33.21
   3  -1  -2  897.85   33.33
   3   1  -2  825.59   33.07
  -3   1   2  887.02   33.06
  -3  -1   2  828.09   32.73
  -3  -1   2  853.82   33.29
   3   1  -2  815.96   34.32
  -3  -1   2  891.27   34.57
  -3  -1   2  817.71   33.09
   2  -2   1 3957.79  144.32
  -2  -2  -1 3894.41  144.24
  -2   2  -1 3824.92  144.45
   2   2   1 3364.22  145.10
  -2  -2  -1 3536.54  144.03
   2  -2   1 4191.23  144.52
   2  -2   1 3520.37  145.62
   2   2   1 3762.75  144.16
  -2  -2  -1 3416.08  145.03
  -4   0   2 7880.83  290.93
   4   0  -2 7523.69  290.75
  -4   0   2 7038.00  290.48
   0   0   3    0.64    1.21
   0   0  -3    2.27    5.02
   0   0  -3    0.67    2.64
   0   0   3    2.48    3.06
   0   0   3    0.18    4.26
  -3  -1  -2  140.23    6.62
   3  -1   2  141.82    6.11
   3  -1   2  130.68    8.46
   3   1   2  136.23    8.38
   3  -1   2  140.84    6.80
   3   1   2  139.34    6.12
  -3  -1  -2  130.18    8.62
  -3   1  -2  146.38    9.03
   0  -2   2 4826.33  151.04
   0  -2   2 3775.93  150.40
   0   2   2 3931.22  150.80
   0  -2  -2 3367.85  150.79
   0  -2  -2 3824.67  151.00
   0  -2   2 3756.40  151.60
   0  -2   2 4526.02  155.30
   2   0  -3   -0.61    2.73
  -2   0   3    0.15    3.27
  -2   0   3    0.72    1.79
   2   0  -3   -0.34    6.99
   5  -1   0  491.74   18.97
  -5  -1   0  399.08   18.77
   5   1   0  486.26   20.63
   5   1   0  502.76   18.88
  -5  -1   0  443.06   18.77
  -5  -1   0  492.31   20.85
   5  -1   0  454.50   19.68
   5   1   0  456.47   18.81
   5  -1   0  494.44   18.94
  -5   1   0  489.57   19.00
  -2  -2   2 4962.94   95.96
  -2  -2   2 4681.74   96.05
  -2   2   2 4910.23   96.97
  -2  -2   2 5185.95   96.57
  -2  -2   2 4552.06   99.09
   2   2  -2 5135.99   99.33
   2  -2  -2 4777.30   97.02
  -1   1   3 6436.10   65.49
  -1  -1   3 6338.27   75.68
  -1   1   3 6113.37   68.51
   1  -1  -3 5854.46   68.44
  -1  -1   3 6922.51   68.12
   1   1  -3 7369.02   81.68
  -1  -1   3 6017.03   63.93
   1  -1  -3 6196.12   69.68
  -5  -1   1 1024.48   41.13
   5   1  -1 1074.63   41.32
  -5   1   1 1011.73   41.28
   5  -1  -1 1102.89   41.32
  -5   1   1 1044.66   41.47
  -5  -1   1  895.61   41.22
   5   1  -1 1169.35   43.10
   5  -1  -1 1145.20   41.64
   5  -1  -1 1111.24   41.47
  -5  -1   1 1154.09   42.97
   5   1  -1 1033.43   41.12
  -4   0  -2   56.66    6.07
   4   0   2   50.47    3.06
   4   0   2   57.47    3.74
  -4   0  -2   56.96    3.47
   4   0   2   57.19    5.77
  -4   2   0 2283.22   90.94
   4   2   0 2057.23   91.83
   4  -2   0 2251.30   90.67
  -4  -2   0 1959.70   90.28
   4   2   0 2071.39   90.33
  -4  -2   0 2246.16   91.97
  -4  -2   0 2209.59   90.64
  -1   1  -3 6192.32  224.79
   1   1   3 6552.55  225.55
  -1  -1  -3 5051.79  225.43
   1  -1   3 6581.16  225.08
   1  -1   3 5607.81  227.06
   1   1   3 5694.52  223.79
  -1  -1  -3 5774.33  225.18
   1   1   3 5695.80  224.13
  -1   1  -3 5734.14  227.18
  -2  -2  -2  386.52   17.31
   2  -2   2  486.08   17.36
  -2  -2  -2  356.54   18.29
   2  -2   2  367.07   19.45
   2  -2   2  472.92   17.12
   2  -2   2  403.29   17.01
   2   2   2  390.81   16.87
  -2   0  -3    2.25    5.09
   2   0   3    1.11    2.98
  -2   0  -3    2.70    2.35
   2   0   3    1.31    0.89
   2   0   3    0.87    4.48
   4   2  -1 1353.30   54.18
  -4   2   1 1328.49   54.58
   4  -2  -1 1438.28   54.59
   4   2  -1 1406.00   54.51
   4   2  -1 1332.39   56.08
  -4  -2   1 1430.19   56.26
   4  -2  -1 1407.42   54.56
  -4  -2   1 1319.15   54.13
  -4  -2   1 1362.79   54.46
   5  -1   1 3304.57  126.71
   5  -1   1 3646.18  128.45
  -5  -1  -1 3401.13  128.65
   5   1   1 3576.50  128.63
  -5   1  -1 3377.13  126.79
   5   1   1 3323.49  126.67
  -5  -1  -1 3563.42  126.76
   5  -1   1 3238.68  126.43
   1  -3   0 6890.18  290.26
  -1  -3   0 8088.25  290.99
  -1  -3   0 8668.54  291.13
  -1  -3   0 6486.98  289.79
  -1   3   0 7704.73  290.98
  -1   3   0 8201.48  290.79
  -1  -3   0 6942.65  290.89
   1  -3   0 8253.01  290.77
   1  -3   0 8301.70  291.05
  -4  -2  -1 6681.86  261.13
   4   2   1 6525.80  261.39
  -4   2  -1 6919.93  261.91
   4   2   1 6500.01  263.37
   4  -2   1 6885.51  261.49
   4  -2   1 6396.38  262.64
  -4  -2  -1 7189.53  261.65
   4  -2   1 7113.69  261.68
  -4  -2  -1 6912.95  263.29
   4   2   1 6934.25  261.57
   3   1  -3  286.73   12.24
  -3  -1   3  270.41    9.99
   3  -1  -3  288.29   12.27
  -3   1   3  162.46   10.15
  -3   1   3  252.72   10.84
  -3  -1   3  288.33   10.74
  -3  -1   3  259.76   12.53
   3   1  -3  273.02   10.06
  -3   1   3  182.10   11.65
  -3  -1   3  278.70   11.55
   6   0   033379.30 1302.87
  -6   0   034958.40 1301.50
   6   0   034318.70 1301.44
   6   0   033254.20 1301.40
  -5  -1   2 5318.48  207.15
   5  -1  -2 5173.21  207.55
  -5  -1   2 5801.84  207.65
  -5   1   2 5592.09  207.60
  -5   1   2 5496.93  207.32
   5   1  -2 5131.27  207.38
   5   1  -2 5423.69  208.98
  -5   1   2 5203.79  207.66
   5  -1  -2 5546.89  207.53
  -6   0   1   -0.70    2.38
   6   0  -1   -0.80    3.45
  -6   0   1   -1.11    2.69
   6   0  -1    1.24    2.08
   6   0  -1    3.58    2.32
  -1   3   1 1030.36   34.29
   1  -3  -1  787.36   33.55
  -1  -3   1  936.24   34.20
  -1  -3   1  780.09   34.21
   1  -3  -1  900.79   34.09
  -1   3   1  749.13   33.01
   1  -3  -1  804.76   33.03
  -1   3   1  888.06   34.04
  -1  -3   1  762.52   32.72
  -4   0   3    0.76    2.38
   4   0  -3   -0.49    2.79
  -4   0   3    1.06    1.32
   4   0  -3    0.88    2.54
   1  -3   117046.40  604.63
   1  -3   116673.40  604.62
  -1  -3  -116496.50  604.86
  -1  -3  -117311.30  604.83
  -1  -3  -115066.30  603.92
   1  -3   114463.40  604.51
   1   3   119238.10  605.42
  -1  -3  -113827.40  603.69
  -1  -3  -114584.50  604.64
  -1   3  -116507.20  604.87
   4   2  -2   31.69    5.02
  -4  -2   2   24.67    5.01
  -4   2   2   31.03    3.28
  -4   2   2   22.34    3.07
  -4  -2   2   28.35    2.29
  -4  -2   2   35.49    2.87
   4  -2  -2   32.13    3.36
   4   2  -2   27.88    2.81
   6   0   1   -2.56    4.06
   6   0   1    1.72    1.56
  -6   0  -1    1.61    2.39
   6   0   1   -0.90    2.00
   0  -2  -3 2817.08  109.70
   0  -2  -3 2859.66  109.78
   0  -2   3 3116.31  113.01
   0  -2   3 2990.68  109.20
   0  -2   3 3771.29  109.03
   0   2  -3 4020.99  117.52
   0   2  -3 3737.08  109.35
   0  -2   3 3190.40  108.55
  -3  -1  -3  500.55   17.49
   3   1   3  497.76   16.30
  -3   1  -3  518.65   17.38
  -3   1  -3  460.35   16.20
   3   1   3  481.96   19.53
   3  -1   3  519.93   17.68
  -3   1  -3  541.58   20.99
   3  -1   3  458.56   16.09
   3  -1   3  548.52   20.35
  -3  -1  -3  466.31   19.25
   3  -3   0 8527.57  310.92
  -3   3   0 8823.89  310.77
  -3  -3   0 7938.76  311.44
   3  -3   0 8216.89  310.21
   3   3   0 7708.59  309.85
  -3  -3   0 7996.62  309.95
   3  -3   0 7572.36  309.76
   3   3   0 7139.21  311.34
  -2  -2   328265.70 1084.17
   2   2  -330158.50 1085.60
   2  -2  -327279.70 1084.31
  -2   2   327831.40 1084.29
  -2   2   329274.20 1084.21
   2  -2  -328486.00 1084.95
  -2  -2   329140.20 1085.51
   2   2  -328653.30 1083.48
  -2  -2   328040.80 1083.79
  -2  -2   327895.50 1083.39
  -6   0   2  796.94   33.76
  -6   0   2  896.09   34.41
   6   0  -2  930.92   35.12
   6   0  -2  859.68   34.11
  -5  -1  -2 6622.43  248.33
   5  -1   2 6796.17  245.94
  -5  -1  -2 7415.12  246.31
   5  -1   2 6471.67  245.50
   5   1   2 6562.00  246.00
   5  -1   2 6937.93  248.31
   5   1   2 6824.87  248.47
  -3  -3   1 7072.97  275.39
   3  -3  -1 7300.20  276.35
  -3   3   1 6760.18  276.01
  -3  -3   1 7471.62  277.33
   3   3  -1 6944.98  277.18
   3  -3  -1 7051.58  275.81
   3   3  -1 6803.22  275.36
   4  -2   2 7884.15  305.24
   4   2   2 7382.89  307.19
  -4  -2  -2 7714.91  305.34
   4   2   2 8138.68  305.31
   4   2   2 7503.64  305.81
   4  -2   2 7837.94  307.47
   4  -2   2 8060.37  305.05
  -4  -2  -2 7643.71  307.25
  -4   2  -2 8753.71  305.40
  -1  -3   228380.60 1118.58
   1  -3  -230110.40 1117.77
   1  -3  -227472.90 1117.26
  -1  -3   233004.90 1117.99
   1   3  -229170.30 1118.66
  -1  -3   228605.60 1116.95
  -1  -3   228367.00 1116.63
  -1   3   230902.10 1117.80
  -1   3   229333.90 1118.12
   0   0  -434818.90 1287.05
   0   0  -433800.30 1288.72
   0   0   433707.70 1287.20
   0   0   433871.20 1285.41
   0   0  -432969.70 1285.43
  -4   0  -3    4.47    2.32
  -4   0  -3   -0.81    5.39
   4   0   3    2.52    2.80
   4   0   3    2.14    1.41
  -4   0  -3    2.70    1.91
   4   0   3    5.13    4.63
   3  -3   1 3129.75  112.47
   3  -3   1 2609.74  113.84
   3   3   1 3019.18  112.23
   3  -3   1 3242.49  112.80
  -3  -3  -1 2713.58  111.69
  -3  -3  -1 2826.66  112.24
  -3   3  -1 2797.77  112.63
   3   3   1 2926.06  111.83
  -3   3  -1 2939.42  115.76
  -3  -3  -1 2860.84  113.80
   1  -3   223716.00  770.69
   1  -3   222302.20  765.57
  -1  -3  -221781.70  767.05
   1  -3   226873.40  766.77
   1   3   220009.70  766.32
   1  -3   221707.90  767.18
  -1  -3  -222248.40  766.38
   1  -3   226545.10  766.75
   2   2   338655.20 1408.87
   2   2   337307.70 1408.20
   2  -2   339591.00 1408.78
  -2  -2  -338065.30 1409.27
  -2   2  -340834.60 1408.46
   2  -2   339774.30 1408.14
  -2  -2  -335803.70 1410.15
  -2   2  -338637.50 1412.20
   2  -2   339663.40 1408.32
   2  -2   338419.80 1411.94
   2   0  -4  990.32   38.32
  -2   0   4  931.45   38.13
  -2   0   4  907.42   36.71
   2   0  -4  934.42   40.25
   5   1  -3  176.70    8.36
   5  -1  -3  209.00    9.45
  -5   1   3  220.38    9.61
   5  -1  -3  210.18    9.20
   5   1  -3  181.81    8.91
   5   1  -3  217.97   10.74
  -5  -1   3  182.11    8.42
  -5   1   3  205.35    8.82
  -5   1   3  227.32    9.45
  -5  -1   3  188.54    9.02
  -1   1   4 6267.43   58.73
   1  -1  -4 6112.23   61.38
  -1  -1   4 6643.67   57.76
  -1  -1   4 6084.80   50.57
   1  -1  -4 6007.87   52.13
   1   1  -4 6178.92   50.75
  -1   1   4 7425.65   54.30
  -1  -1   4 6463.01   68.84
   1  -1  -4 5713.11   58.11
   1   1  -4 6148.05   69.83
   6  -2   0  482.14   20.39
   6   2   0  426.82   20.08
  -6   2   0  929.13   22.83
  -6   2   0  469.72   20.58
   6   2   0  465.28   20.40
  -6  -2   0  450.29   20.22
   6   2   0  437.98   22.11
  -6  -2   0  426.52   22.56
   6  -2   0  925.51   22.87
   6  -2   0  438.27   20.22
   6  -2  -1  696.80   30.71
  -6  -2   1  718.13   30.65
  -6  -2   1  750.28   32.79
  -6   2   1  683.03   30.52
  -6   2   1  780.32   30.95
  -6  -2   1  708.33   30.42
   6  -2  -1  751.86   30.64
   6   2  -1  716.55   30.62
   6   2  -1  682.39   30.37
   6   2  -1  773.08   32.84
  -6   2   1  641.89   30.72
   6   0   214134.80  521.43
   6   0   213249.40  523.46
  -6   0  -213087.30  521.05
  -6   0  -213742.30  524.02
   6   0   213879.80  521.02
  -3  -3   2 3857.92  101.69
   3  -3  -2 4218.07   99.76
  -3  -3   2 4227.37   99.49
  -3  -3   2 3485.88   97.69
   3   3  -2 3575.76  101.69
  -3   3   2 3905.76   99.61
  -3  -3   2 3639.38   98.49
  -1  -1  -4  683.71   27.03
  -1  -1  -4  726.40   25.55
  -1   1  -4  681.15   26.48
   1   1   4  671.48   25.37
  -1  -1  -4  565.61   27.97
   1  -1   4  625.49   29.70
   1  -1   4  796.96   27.46
   1   1   4  798.12   27.76
   1  -1   4  582.69   24.78
   1   1   4  592.71   24.85
  -1   1  -4  627.48   24.86
  -1   1  -4  618.76   29.66
  -4   2   3  225.84    9.38
   4   2  -3  169.04    8.91
  -4  -2   3  181.83    8.21
  -4  -2   3  195.90   11.71
  -4  -2   3  185.26    8.97
   4  -2  -3  187.35    9.12
   4   2  -3  183.80    8.33
  -4  -2   3  193.11    8.85
  -4   2   3  216.89    9.64
  -4   2   3  190.73    8.27
   4   2  -3  192.47   10.83
  -7   1   0 4507.31  179.97
   7   1   0 4826.64  178.79
  -7  -1   0 4793.49  178.89
   7  -1   0 5047.65  180.32
   7  -1   0 4958.89  178.89
  -7   1   0 4745.41  178.94
   7  -1   0 4146.93  178.66
   7   1   0 4354.62  178.67
   7   1   0 4815.68  180.95
  -7  -1   1 1094.65   42.51
   7  -1  -1 1081.20   42.75
   7  -1  -1 1107.56   43.52
  -7  -1   1  988.13   42.61
  -7   1   1 1177.94   42.76
   7   1  -1 1097.15   42.46
  -7   1   1 1168.46   43.75
   7   1  -1  974.04   42.45
   7  -1  -1 1068.28   42.59
   7   1  -1 1112.86   44.55
  -2   0  -415704.40  606.41
   2   0   417281.60  606.98
  -2   0  -415249.50  608.42
   2   0   414727.00  607.88
   2   0   415804.50  604.64
   3  -1  -4 4326.81  159.57
   3  -1  -4 3844.19  157.43
   3   1  -4 4294.86  157.23
  -3  -1   4 4190.49  157.16
   3  -1  -4 3895.15  160.00
  -3  -1   4 4081.95  157.96
  -3   1   4 4048.11  158.15
  -3   1   4 4821.40  160.22
  -3  -1   4 3830.22  158.94
  -3   1   4 4266.56  160.24
  -3   1   4 3818.00  157.70
  -6   0   3   -0.40    2.88
  -6   0   3   -0.22    3.85
   6   0  -3   -1.01    2.73
   6   0  -3   -0.21    3.32
  -6   0   3    0.22    1.75
   6   2   1 7422.39  290.88
   6  -2   1 7888.32  291.01
  -6   2  -1 7178.89  291.19
  -6   2  -1 7376.88  292.56
  -6  -2  -1 7731.42  293.28
  -6  -2  -1 7637.44  291.01
   6  -2   1 7490.24  290.74
   6   2   1 8026.44  290.75
  -6   2  -1 7688.93  291.00
   6  -2   1 7530.87  292.27
   6   2   1 7223.47  290.88
   6   2   1 7874.76  293.44
  -4   0   4 6965.42  268.18
   4   0  -4 6781.45  267.38
  -4   0   4 7180.40  269.31
  -4   0   4 7050.55  267.39
  -4   0   4 7350.44  269.45
  -3  -3  -2 4900.67  205.85
  -3   3  -2 6296.12  205.18
   3  -3   2 5602.57  204.35
   3   3   2 5036.87  204.20
   3  -3   2 5238.26  207.13
   3   3   2 4758.56  204.51
  -3  -3  -2 4831.33  204.23
   3  -3   2 6176.91  204.95
  -7  -1  -1 1509.71   58.44
  -7   1  -1 1377.76   55.61
   7   1   1 1430.49   58.30
   7  -1   1 1396.05   55.50
  -7  -1  -1 1359.27   55.93
   7   1   1 1562.29   55.67
  -7   1  -1 1578.69   56.05
   7  -1   1 1403.97   55.79
  -7  -1  -1 1242.22   55.55
   7  -1   1 1544.31   57.68
   7   1   1 1461.46   55.76
   6   2  -2  764.92   29.28
  -6  -2   2  716.44   29.38
  -6   2   2  704.34   28.65
  -6   2   2  676.03   29.49
  -6   2   2  769.98   29.42
  -6  -2   2  798.35   32.08
   6   2  -2  679.63   31.17
  -6  -2   2  724.45   28.92
   6  -2  -2  696.25   29.47
   5  -3   0 3307.18  145.35
   5   3   0 3137.64  147.02
  -5  -3   0 3142.47  145.10
  -5  -3   0 3791.11  145.69
  -5   3   0 4087.71  146.13
   5  -3   0 3619.54  145.61
   5   3   0 3177.07  145.10
  -5  -3   0 3403.62  147.18
  -7   1   2 3781.98  151.98
   7   1  -2 4106.81  151.82
  -7  -1   2 3801.85  151.54
   7  -1  -2 4297.92  152.47
   7  -1  -2 3460.57  151.79
   7   1  -2 4331.01  154.06
  -7   1   2 3992.93  151.76
  -7  -1   2 3828.94  152.05
  -7   1   2 4262.50  152.53
   1  -3  -3 7841.77  121.08
   1  -3  -3 6948.38  121.63
   1   3  -3 7553.91  118.72
  -1  -3   3 9082.95  120.14
  -1  -3   3 9839.55  121.60
  -1  -3   3 7938.92  118.73
  -1   3   3 8578.23  121.46
  -1  -3   3 7812.57  119.39
  -1   3   3 7718.23  121.03
  -1  -3   3 8333.27  124.15
   1   3  -3 7893.74  124.55
  -5  -3   1 7753.56  300.41
   5  -3  -1 8329.32  300.78
   5  -3  -1 8625.03  300.68
  -5  -3   1 7095.42  300.03
  -5   3   1 7396.26  300.61
   5   3  -1 7503.96  300.13
  -5  -3   1 7877.85  302.42
   5   3  -1 7895.19  302.57
  -5   3   1 8650.99  301.22
   0   4   047300.00 1918.52
   0   4   048807.10 1918.84
   0  -4   051468.50 1918.89
   0   4   052153.00 1918.93
   0  -4   053664.80 1918.67
   0  -4   048156.00 1918.42
   5  -1   3 9453.57  358.35
  -5  -1  -3 8072.11  358.36
  -5  -1  -3 8950.62  358.20
   5  -1   310997.10  359.65
  -5   1  -3 9908.29  361.93
  -5  -1  -3 9475.14  361.31
   5  -1   310009.20  361.71
   5   1   3 9432.43  361.13
  -5   1  -3 9023.94  358.49
  -5  -1  -310373.30  359.19
   5   1   3 9840.60  358.49
   0  -2  -4 1147.33   43.23
   0   2   4 1043.03   42.96
   0  -2  -4 1073.40   41.16
   0  -2   4 1279.99   41.12
   0  -2  -4 1172.99   41.81
   0   2  -4 1236.56   47.94
   0  -2   4 1295.06   42.85
   0   2  -4 1219.65   41.29
   0  -2   4 1140.11   46.77
   0  -2   4 1138.87   41.04
   0   2   4 1179.61   41.92
   0  -2  -4  993.13   42.85
  -4   2  -3 1759.34   64.63
  -4  -2  -3 1573.19   66.74
   4   2   3 1639.89   64.34
   4  -2   3 1686.63   67.78
   4  -2   3 1861.72   65.20
   4  -2   3 1756.13   63.97
   4  -2   3 1618.44   64.23
  -4  -2  -3 1680.33   65.01
   1   3   3 5044.89  217.27
   1  -3   3 5584.95  216.74
  -1  -3  -3 5266.67  217.78
   1   3   3 5080.76  218.02
   1  -3   3 6267.15  216.95
  -1  -3  -3 6268.15  217.91
   1   3   3 4955.64  217.64
  -1   3  -3 6651.31  217.80
   1  -3   3 5730.14  218.31
   1  -3   3 5226.91  220.32
  -2   2   419647.40  124.02
   2   2  -419896.80  121.48
   2   2  -420631.10  118.27
   2  -2  -418357.40  128.80
  -2  -2   419317.00  126.28
  -2  -2   419320.60  121.10
   2   2  -416480.40  125.11
   2  -2  -419247.20  131.25
  -2  -2   419115.50  117.51
  -2   2   422769.30  133.46
  -2  -2   419702.50  133.94
  -2   2   418292.60  127.32
  -2  -2   421153.70  158.01
   0  -4   1 1987.23   84.08
   0   4   1 1923.86   83.83
   0   4   1 2396.95   84.72
   0   4  -1 1895.76   83.93
   0  -4   1 2491.12   84.61
   0  -4  -1 2362.76   84.71
   0   4   1 2338.01   84.63
   0  -4  -1 1798.54   84.04
   0  -4  -1 1960.18   83.59
   0  -4   1 2468.41   84.48
  -3   1  -4 3489.09  113.02
   3  -1   4 3619.20  116.56
   3  -1   4 3576.96  113.48
  -3  -1  -4 3335.03  113.44
   3  -1   4 3217.17  111.36
  -3   1  -4 3745.70  111.67
  -3  -1  -4 2779.43  111.57
   3   1   4 2745.55  114.63
  -3   1  -4 3376.77  117.18
  -3  -1  -4 3313.82  115.15
   3   1   4 3448.25  111.62
  -3  -1  -4 3093.01  111.55
  -5   3  -1  991.73   42.17
   5   3   1 1061.39   44.14
   5  -3   1 1121.42   42.30
   5  -3   1 1072.31   41.98
  -5  -3  -1 1049.08   44.32
  -5  -3  -1 1028.61   41.12
   5   3   1 1168.21   41.69
   5  -3   1 1062.10   43.50
  -5   3  -1 1085.74   44.44
   5   3   1 1071.52   41.99
  -5   3  -1 1044.78   42.62
  -5  -3  -1  968.35   41.86
   8   0   0    6.15    2.45
   8   0   0    7.95    4.84
  -8   0   0    9.06    2.62
   8   0   0    7.55    2.32
   8   0  -1    0.04    2.26
   8   0  -1    0.25    4.27
   8   0  -1    0.74    2.40
  -8   0   1    1.07    2.41
  -8   0   1    1.93    5.07
   2  -4   0  895.13   30.36
  -2  -4   0  919.82   31.81
  -2   4   0  984.67   31.27
  -2   4   0 1009.39   32.25
   2  -4   0  992.09   30.74
   2   4   0  938.98   29.87
  -2   4   0  918.53   30.45
  -2  -4   0  901.31   29.85
  -3  -3   3    1.47    2.45
   3  -3  -3    0.97    2.79
  -3   3   3    0.20    2.92
   3   3  -3    3.11    2.02
   3   3  -3    2.11    4.21
   3  -3  -3    1.10    2.13
  -3  -3   3    1.44    2.07
  -3  -3   3    2.39    1.55
  -3   3   3    3.12    2.59
   3   3  -3    2.22    2.04
  -3  -3   3    0.52    5.00
   2  -4  -1 7883.25  308.26
  -2  -4   1 7787.15  308.13
  -2   4   1 7837.55  309.58
  -2  -4   1 7433.92  309.68
  -2   4   1 8924.34  309.98
   2  -4  -1 8905.41  309.13
  -2   4   1 7691.14  308.24
   2  -4  -1 8207.48  309.17
   5   3  -2 8073.93  298.00
  -5   3   2 7263.82  296.29
  -5  -3   2 8157.56  295.88
   5   3  -2 8060.35  295.85
  -5   3   2 7432.22  295.98
  -5  -3   2 7185.19  295.21
  -5  -3   2 8191.77  298.21
   5  -3  -2 7825.23  296.00
  -6   2  -2  120.86    5.80
   6   2   2  122.25    6.43
   6   2   2  124.41    6.00
   6   2   2  117.84    8.85
   6  -2   2  111.87    8.57
   6  -2   2  104.77    5.48
  -6  -2  -2  124.65    5.89
   6  -2   2  111.58    5.94
  -6  -2  -2  122.39    9.54
  -6  -2  -2  110.69    6.05
   2   4   1 6081.52  130.75
  -2  -4  -1 6528.85  131.16
   2   4   1 5460.06  133.12
   2  -4   1 6182.48  132.07
   2  -4   1 7369.22  132.71
   2  -4   1 6840.88  141.82
  -2  -4  -1 6217.53  130.03
  -2  -4  -1 6351.54  133.52
   2  -4   1 7273.56  132.56
   5   1  -4  482.30   18.89
  -5   1   4  509.16   20.46
  -5   1   4  521.42   20.10
  -5  -1   4  476.51   19.71
  -5  -1   4  457.55   18.83
   5   1  -4  494.69   21.46
   5  -1  -4  482.19   19.11
  -5   1   4  489.78   19.24
   4   0   4 3242.69  124.63
  -4   0  -4 2954.01  120.80
   4   0   4 3535.37  122.96
  -4   0  -4 3269.96  122.14
   4   0   4 3173.69  120.76
  -4   0  -4 3062.42  124.42
   2  -2   4  106.50   10.19
  -2  -2  -4  104.81    5.82
  -2   2  -4  121.73    5.48
  -2  -2  -4   93.75    8.27
  -2  -2  -4   86.76    4.93
   2  -2   4  118.82    6.77
  -2  -2  -4   92.79    6.59
   2  -2   4  106.58    4.70
  -2   2  -4  107.23   11.23
   2   2   4   59.29    5.19
   2   2   4   99.00    5.05
   2  -2   4  125.34    5.06
  -6   0  -3    3.66    5.78
   6   0   3    2.34    1.12
  -6   0  -3    1.34    2.25
   6   0   3    1.95    1.71
   6   0   3    5.08    5.68
   7  -1   212989.70  533.26
   7   1   214424.60  533.47
  -7  -1  -213435.30  535.87
  -7  -1  -214547.60  533.25
   7   1   214292.80  536.22
   7   1   214633.10  533.18
  -7   1  -214143.80  533.16
   7  -1   213242.50  532.89
   7  -1   213865.30  536.00
  -8   0  -1    1.61    2.19
  -8   0  -1    2.84    2.71
   8   0   1    0.62    1.78
   8   0   1   -1.34    4.98
   8   0   1    0.65    2.05
   8   0  -2 8471.77  308.60
   8   0  -2 8951.44  310.24
  -8   0   2 8174.28  308.87
  -8   0   2 8849.22  310.28
  -6   2   3 3214.53  124.15
  -6  -2   3 3068.04  123.29
  -6  -2   3 3295.68  123.97
  -6   2   3 3119.28  123.27
   6   2  -3 2980.29  123.83
   6  -2  -3 3301.95  124.06
   6   2  -3 3417.29  125.99
  -6   2   3 3547.17  123.95
   6   2  -3 3087.47  123.29
   6  -2  -3 3239.33  123.03
   6   2  -3 3156.32  123.73
  -7   1   3  267.06   11.38
   7  -1  -3  250.85   12.04
  -7  -1   3  270.37   11.88
  -7  -1   3  256.01   11.19
   7   1  -3  228.60   11.45
   7  -1  -3  261.70   12.03
   7   1  -3  253.62   13.54
  -7   1   3  298.98   12.70
   7   1  -3  244.67   11.06
  -7   1   3  261.60   11.99
  -4  -2   4 7216.46  255.50
  -4   2   4 7892.12  253.57
  -4  -2   4 7300.39  253.70
   4  -2  -4 6860.76  255.09
   4   2  -4 6732.05  253.76
  -4  -2   4 7293.31  252.42
   4   2  -4 7704.51  255.69
  -4   2   4 7192.47  254.03
   4   2  -4 7232.71  252.52
  -4  -2   4 7488.09  253.32
   4  -2  -4 7411.95  253.18
  -4   2   4 7103.12  253.76
   0  -4  -2 1545.78  106.43
   0  -4  -2 2651.36  106.32
   0  -4   2 3864.64  108.16
   0  -4   2 2859.96  105.48
   0   4   2 2253.05  106.83
   0  -4   2 2847.18  107.68
   0   4   2 2884.51  107.13
   0  -4  -2 2768.21  106.96
   0  -4  -2 3490.32  107.29
   0  -4   2 2933.37  107.96
  -3  -3  -3 1142.41   49.48
   3  -3   3 1184.35   49.06
  -3   3  -3 1234.23   49.32
   3   3   3 1216.30   49.95
   3  -3   3 1424.41   49.21
   3  -3   3 1372.37   49.28
  -3  -3  -3 1089.84   50.67
   3   3   3 1210.52   48.94
   3  -3   3 1247.71   52.93
  -3  -3  -3 1224.89   49.83
   0   0  -5    2.42    2.14
   0   0  -5   -1.17    7.47
   0   0   5    1.26    4.47
   0   0   5    1.08    1.50
   0   0  -5    1.09    3.32
   2   0  -5    1.35    7.06
  -2   0   5    0.34    4.24
   2   0  -5   -0.18    3.72
  -2   0   5    0.15    1.70
   2   0  -5    0.11    2.54
   6   0  -4  951.90   40.02
  -6   0   4 1003.87   40.89
  -6   0   4 1147.30   42.61
  -6   0   4 1040.36   40.07
   6   0  -4 1086.26   41.88
   5   3   2 2118.29   80.44
   5   3   2 2055.88   80.77
  -5   3  -2 1989.58   83.66
  -5   3  -2 2231.05   80.65
   5  -3   2 1916.19   82.77
   5  -3   2 2144.10   80.55
   5  -3   2 2036.04   80.15
  -5  -3  -2 1943.11   80.00
  -5  -3  -2 2078.46   83.12
  -2  -4   2 1607.38   62.61
  -2  -4   2 1708.01   64.65
   2  -4  -2 1575.49   63.40
   2  -4  -2 1595.43   64.29
  -2  -4   2 1702.27   65.86
  -2   4   2 1516.24   65.26
  -2   4   2 1697.73   64.52
  -2  -4   2 1620.32   63.49
   1   1  -5 1909.91   42.43
   1  -1  -5 2291.08   38.29
   1  -1  -5 2018.13   33.26
  -1  -1   5 1903.82   32.37
  -1   1   5 1913.85   39.53
   1  -1  -5 1671.37   40.19
   1   1  -5 1966.99   32.32
  -1   1   5 2047.67   37.65
  -1  -1   5 2199.39   37.24
  -1   1   5 2333.11   34.30
  -4   4   0 3216.63  116.19
   4  -4   0 2745.27  114.41
   4  -4   0 2868.12  114.99
   4   4   0 2824.48  114.64
  -4  -4   0 2937.62  116.69
  -4  -4   0 2894.67  114.70
   4  -4   0 3038.25  115.49
   2  -4   2 9257.56  332.88
  -2  -4  -2 8340.95  332.45
   2  -4   2 8463.68  335.88
  -2  -4  -2 8131.83  333.59
   2   4   2 8479.34  332.31
   2  -4   2 8318.89  333.36
   2   4   2 7955.38  333.58
   4  -4  -1  951.81   33.76
   4  -4  -1  836.34   31.70
  -4   4   1  982.85   33.77
  -4  -4   1  899.75   35.12
   4  -4  -1  902.41   32.91
  -4  -4   1  847.53   32.28
  -4   4   1  951.01   33.41
   1   1   5 3911.66  149.33
  -1   1  -5 3776.56  149.37
  -1  -1  -5 3703.33  153.28
   1   1   5 4654.57  152.75
  -1   1  -5 3862.95  154.71
  -1  -1  -5 3862.63  149.80
  -1  -1  -5 3743.69  151.65
   1  -1   5 4692.48  152.26
   1  -1   5 3780.28  154.75
   1  -1   5 3971.20  149.43
  -1   1  -5 3890.72  151.41
   1   1   5 3656.76  149.76
  -8   2   0 3914.95  150.16
   8  -2   0 3678.66  149.78
   8   2   0 4048.53  150.08
  -8  -2   0 4160.79  152.96
  -8   2   0 3893.01  151.18
   8  -2   0 4015.62  150.05
  -8  -2   0 3905.39  149.91
   8  -2   0 3944.18  150.94
   8   2   0 3662.73  149.80
   8   2   0 3853.83  152.33
   8  -2  -1  142.53    7.66
   8  -2  -1  124.24    7.06
   8  -2  -1  142.24    7.11
   8   2  -1  125.61    6.99
   8   2  -1  136.90    6.79
  -8   2   1  124.09    7.00
   8   2  -1  136.11   10.03
  -8   2   1  154.22    8.33
  -8  -2   1  118.83    7.00
  -8  -2   1  133.37    6.79
   5   3  -3 8518.00  349.93
  -5  -3   3 8915.49  349.95
  -5  -3   3 9279.70  352.84
   5  -3  -3 9116.67  350.79
  -5   3   3 8942.76  350.97
  -5  -3   3 9132.62  350.52
   5   3  -3 9225.92  350.11
  -5  -3   3 8790.11  349.81
   5   3  -3 9788.72  352.96
   3  -1  -5  404.88   13.57
  -3   1   5  330.43   16.30
  -3  -1   5  383.78   13.10
  -3  -1   5  395.24   14.41
  -3   1   5  371.26   14.59
  -3  -1   5  380.46   16.27
   3   1  -5  426.92   13.21
  -3   1   5  391.45   18.18
   3  -1  -5  310.42   17.32
   3  -1  -5  418.31   16.92
   3  -1  -5  411.93   14.73
   3   1  -5  413.67   14.32
   1  -3  -4 2970.22   66.01
  -1  -3   4 3193.10   68.79
  -1  -3   4 3523.22   77.43
  -1  -3   4 3204.32   63.56
   1   3  -4 3030.84   64.85
  -1  -3   4 3313.97   65.78
  -1   3   4 2871.67   65.83
   1  -3  -4 3218.31   67.46
  -1  -3   4 3720.27   65.24
  -1  -3   4 3470.08   64.58
  -1   3   4 3344.44   65.98
   2   0   5    0.64    4.27
  -2   0  -5    0.56    1.42
  -2   0  -5    1.18    3.29
  -2   0  -5   -2.28    6.75
   2   0   5    0.17    0.84
   2   0   5    0.60    1.05
   2   0   5   -1.39    5.52
   4  -4   1 4323.34  146.91
   4  -4   1 3367.77  146.06
   4  -4   1 3612.94  148.27
  -4  -4  -1 3824.88  148.22
   4   4   1 3650.89  145.38
  -4  -4  -1 3610.87  145.11
  -4  -4  -1 4047.64  146.27
   4  -4   1 3838.77  146.36
   4   4   1 4071.42  146.14
   4   0  -5   -0.08    1.60
  -4   0   5   -0.18    4.54
  -4   0   5    0.92    2.33
  -4   0   5    1.19    1.20
  -4   0   5    1.10    3.86
  -4   0   5    1.53    5.90
   4   0  -5   -0.18    2.90
   8   0   2 1644.23   65.71
   8   0   2 1883.13   69.47
  -8   0  -2 1754.21   65.97
   8   0   2 1649.10   66.11
  -8   0   3    1.62    4.91
   8   0  -3    0.52    3.98
  -8   0   3   -0.73    2.23
   8   0  -3   -0.58    2.59
  -8   0   3    0.25    2.84
  -5   1  -4  972.65   27.12
  -5  -1  -4  957.99   27.04
   5  -1   4  970.91   32.29
  -5  -1  -4 1004.60   28.70
  -5   1  -4 1034.12   28.59
   5  -1   4 1051.17   29.44
  -5  -1  -4  988.94   32.03
   5   1   4  897.05   26.96
   5  -1   4  885.08   26.81
  -5   1  -4  995.77   33.31
   5   1   4  963.46   32.16
  -1  -3  -4 1639.77   71.51
   1  -3   4 1701.62   70.45
   1   3   4 1653.19   71.65
   1  -3   4 2134.87   70.39
  -1  -3  -4 1631.49   71.27
  -1  -3  -4 1841.92   70.10
   1   3   4 1685.95   70.79
  -1   3  -4 2211.74   71.12
  -1  -3  -4 1393.49   70.80
   1  -3   4 1981.03   76.02
   1  -3   4 2150.74   70.18
  -1   3  -4 1610.34   70.23
  -1  -3  -4 1521.86   70.52
  -1   3  -4 2273.52   80.42
  -7  -3   0 4049.07  168.69
  -7  -3   0 3880.30  165.93
   7   3   0 3907.26  168.24
   7   3   0 3981.27  165.03
  -7   3   010092.20  171.11
   7  -3   0 9308.16  169.09
  -7   3   0 4119.55  166.46
   7  -3   0 3913.89  166.07
   7  -3   0 3666.72  165.88
   7   3   0 3771.29  165.85
   4  -2   4 4758.36  155.81
  -4   2  -4 4951.21  157.40
   4  -2   4 4392.88  156.10
  -4   2  -4 4518.16  161.64
   4  -2   4 4694.13  161.38
  -4  -2  -4 4193.30  157.51
   4   2   4 4248.20  156.32
  -4  -2  -4 4175.65  159.30
   4  -2   4 4859.35  157.83
  -4   2  -4 4819.72  156.79
  -4  -2  -4 4092.40  156.41
   7   3  -1  299.67   16.37
   7   3  -1  326.90   13.83
   7   3  -1  280.23   13.27
  -7  -3   1  313.94   13.65
  -7  -3   1  283.86   16.32
  -7  -3   1  294.38   13.24
  -7   3   1  308.76   13.61
   7  -3  -1  287.17   13.05
  -7   3   1  331.37   14.34
   7  -3  -1  295.03   13.53
   7  -3  -1  288.98   13.57
   6  -2   322059.30  841.12
   6   2   321653.00  843.54
   6   2   321830.30  840.50
  -6  -2  -323567.80  840.60
   6  -2   321918.40  843.51
   6  -2   322038.60  839.92
  -6  -2  -321731.70  843.47
   6  -2   320386.40  840.33
  -6   2  -322451.00  840.76
  -6  -2  -322129.50  840.82
   6   2   321896.00  841.66
  -9  -1   1 2654.62   98.79
   9  -1  -1 2511.60   98.71
  -9   1   1 2379.62   98.73
   9   1  -1 2590.41  101.16
   9   1  -1 2573.18   98.65
   9  -1  -1 2632.87  100.19
   9   1  -1 2627.10   98.61
   9  -1  -1 2460.60   98.64
  -9   1   1 2464.46  100.07
  -9   1   0   39.72    3.49
  -9   1   0   29.17    3.47
  -9  -1   0   34.21    3.37
   9  -1   0   36.63    3.76
   9   1   0   34.45    3.29
   9  -1   0   32.40    3.81
  -9   1   0   28.38    5.67
   9   1   0   40.11    3.33
   9  -1   0   30.58    5.11
   9   1   0   34.55    6.00
  -3  -3   4    3.79    3.28
   3   3  -4    3.44    4.75
   3  -3  -4    4.24    3.99
   3   3  -4    4.90    2.02
   3   3  -4    3.97    2.22
   3   3  -4    3.70    2.58
  -3   3   4    3.45    3.41
  -3   3   4    5.49    2.68
   3  -3  -4    2.96    3.93
  -3  -3   4    3.70    2.14
   3  -3  -4    5.60    4.26
  -3  -3   4    4.84    5.52
  -3  -3   4    4.40    1.70
  -8   2  -1  837.05   35.89
   8   2   1  892.73   36.90
   8   2   1  819.99   33.91
   8  -2   1  795.08   33.37
   8  -2   1  832.96   35.41
   8   2   1  931.15   33.57
   8  -2   1  777.80   33.62
  -8  -2  -1  885.54   37.11
  -8  -2  -1  882.73   33.86
   8   2   1  823.62   33.60
  -8   2  -1  735.09   33.70
  -8  -2  -1  951.82   33.93
  -8   2  -1  819.32   33.71
  -8  -2   2 3696.24  126.62
  -8   2   2 3281.23  126.27
  -8   2   2 3066.33  126.36
   8   2  -2 3115.24  126.05
   8   2  -2 3238.80  129.01
   8  -2  -2 3373.93  125.99
   8  -2  -2 3054.29  126.15
  -8  -2   2 3204.05  125.84
  -8   2   2 3322.77  126.15
  -4  -4   2  154.18    7.50
  -4   4   2  102.05    8.36
   4  -4  -2  172.45    9.14
  -4  -4   2  146.03   10.64
   4  -4  -2  141.65    8.35
  -4   4   2  131.86    8.69
   4   4  -2  127.46   10.34
  -4  -4   2  179.24    8.17
   0  -4   3 5833.14  185.97
   0   4   3 4496.83  185.60
   0  -4   3 4517.73  186.28
   0  -4  -3 4348.45  185.37
   0  -4  -3 4617.25  185.46
   0   4   3 5415.49  186.14
   0  -4   3 5929.87  195.12
   0   4  -3 5189.72  186.01
   0  -4   3 4395.77  184.22
  -7  -1  -3    1.18    6.92
  -7  -1  -3    3.12    1.52
   7   1   3    1.58    5.42
  -7  -1  -3    2.35    1.98
   7  -1   3    3.68    1.30
  -7   1  -3    2.53    1.88
  -7  -1  -3    1.92    1.89
   7  -1   3    3.03    5.04
   7  -1   3    0.88    2.58
   7   1   3    2.50    1.94
   7  -1   3    2.15    2.85
   0   2   5  150.76    9.19
   0  -2  -5  215.41   11.28
   0  -2  -5  192.76   11.95
   0  -2  -5  225.00    9.77
   0   2  -5  254.53    9.03
   0  -2   5  222.72   10.83
   0  -2   5  208.25    8.52
   0  -2   5  218.59   15.54
   0   2   5  210.09   11.48
   0   2  -5  188.82   16.71
   0  -2   5  228.36    8.10
   0  -2  -5  207.62    8.61
   0   2   5  135.52   11.03
   0  -2   5  209.12    8.31
   2  -2  -520509.40  689.92
  -2  -2   520333.60  687.25
  -2  -2   520781.40  686.93
  -2  -2   520462.20  693.98
  -2  -2   519834.80  688.73
   2  -2  -519370.80  689.70
   2  -2  -520614.80  687.88
  -2   2   519411.60  689.32
  -2  -2   520340.10  686.36
  -2   2   518916.00  687.83
  -2  -2   521594.90  690.21
   2   2  -520489.30  688.89
   2   2  -520555.60  687.31
  -2   2   523206.10  690.02
  -2  -4   3    1.72    2.18
  -2  -4   3    4.42    5.41
  -2   4   3    0.09    4.13
  -2  -4   3    3.93    1.98
   2  -4  -3    2.92    3.28
   2   4  -3    1.43    4.63
   2  -4  -3    0.74    3.23
   2   4  -3    2.57    1.48
  -2  -4   3    4.98    3.97
  -2   4   3   -0.69    2.79
  -2  -4   3    2.59    1.96
   7  -3   1 2940.59  115.95
   7  -3   1 2810.77  115.74
  -7   3  -1 3005.86  118.32
  -7  -3  -1 2822.18  115.97
  -7  -3  -1 3090.58  118.99
   7   3   1 3180.04  115.57
   7   3   1 3113.95  116.03
   7   3   1 3105.18  118.99
   7  -3   1 3006.43  117.40
  -7   3  -1 2953.73  116.15
  -6  -2   4 4014.44  152.49
   6   2  -4 4230.61  155.01
   6  -2  -4 3777.37  152.56
  -6   2   4 3935.58  152.76
   6   2  -4 4001.26  151.76
  -6   2   4 3737.14  152.44
   6   2  -4 3843.10  152.82
   6  -2  -4 3958.38  152.03
  -6  -2   4 3896.33  151.63
  -6   2   4 4136.24  152.32
   7   1  -4 4140.70  164.78
  -7   1   4 4056.57  165.01
  -7  -1   4 4301.88  165.63
  -7   1   4 4644.96  166.40
   7   1  -4 4311.45  166.45
   7  -1  -4 4143.40  164.94
  -7   1   4 4481.12  165.88
   7  -1  -4 4222.91  165.69
  -7  -1   4 4312.83  164.84
  -7  -1   4 4173.35  167.58
   7   1  -4 4633.33  167.44
   7  -1  -4 4495.76  165.94
   7   3  -2 4170.20  161.91
  -7  -3   2 4217.67  158.98
  -7  -3   2 4478.96  159.61
   7   3  -2 4225.48  159.43
  -7  -3   2 4593.30  162.54
  -7   3   2 4268.70  159.91
   7  -3  -2 4187.68  159.49
   9   1  -2 2287.44   85.63
  -9  -1   2 2013.68   82.63
  -9  -1   2 2180.76   85.19
  -9   1   2 1977.59   83.03
  -9   1   2 2260.75   84.15
   9   1  -2 2036.71   82.70
  -9  -1   2 2452.12   83.40
   9  -1  -2 2045.94   82.90
  -9   1   2 1988.81   82.72
   9  -1  -2 2320.55   83.94
   5   3   3 2350.05   79.91
  -5  -3  -3 2107.38   82.61
  -5  -3  -3 2262.30   80.05
  -5   3  -3 2683.98   80.34
  -5   3  -3 2466.57   80.78
   5  -3   3 2165.84   79.73
   5  -3   3 2280.27   79.44
   5   3   3 2498.33   81.27
   5  -3   3 2177.34   83.74
  -5   3  -3 2067.74   84.23
   3   1   5  431.68   20.80
   3  -1   5  468.01   23.21
  -3  -1  -5  494.73   18.36
   3  -1   5  448.79   17.92
   3   1   5  424.47   18.13
   3  -1   5  481.01   20.56
  -3   1  -5  404.19   23.79
  -3  -1  -5  437.56   22.25
  -3  -1  -5  437.00   20.10
   3   1   5  443.11   18.43
  -3   1  -5  495.03   20.06
  -3  -1  -5  452.32   18.16
   4   4   2   84.65    5.67
  -4   4  -2   90.29   12.14
   4   4   2   93.86    5.69
  -4   4  -2  102.32    6.20
   4  -4   2   81.40    8.36
  -4  -4  -2   83.96    8.31
   4  -4   2  100.67    5.86
  -4  -4  -2   78.97    5.33
   4  -4   2  105.16    6.41
  -9  -1  -1   10.37    2.61
   9  -1   1   13.59    2.67
   9   1   1   14.51    2.63
  -9   1  -1   12.51    6.66
  -9  -1  -1   13.93    2.51
   9   1   1   10.32    2.33
  -9   1  -1   15.95    2.43
  -9   1  -1   10.94    2.72
   9  -1   1    8.40    4.50
   9  -1   1   14.07    3.19
   9   1   1   13.90    5.95
   6   0   4 1310.25   50.93
  -6   0  -4 1287.35   50.80
  -6   0  -4 1144.65   46.62
   6   0   4 1224.88   48.22
  -6   0  -4 1348.66   47.77
   6   0   4 1111.54   46.44
  -5  -1   5 2749.33  110.10
  -5  -1   5 2942.82  112.34
   5   1  -5 2938.70  110.19
  -5   1   5 2969.91  111.46
  -5   1   5 3224.01  112.43
  -5  -1   5 2841.97  113.34
  -5  -1   5 2842.18  111.17
   5  -1  -5 2939.46  110.43
   5   1  -5 2652.88  110.91
   5  -1  -5 3222.62  113.27
   5   1  -5 2853.12  112.40
  -5   1   5 3003.20  110.64
   2  -4   3   19.94    3.59
   2  -4   3   18.67    2.82
   2  -4   3   15.62    4.61
   2  -4   3   19.27    3.56
  -2  -4  -3   14.27    5.42
   2   4   3   11.37    4.07
   2  -4   3   17.69    7.11
   2   4   3   18.25    5.03
  -2   4  -3   24.20    4.26
   2   4   3   -2.49    3.61
  -2  -4  -3   17.92    3.80
  -3  -3  -4  991.81   24.32
   3   3   4  849.33   27.49
   3  -3   4 1010.45   25.22
   3   3   4  974.25   27.10
   3  -3   4 1172.14   24.51
   3  -3   4  969.91   31.81
  -3  -3  -4    3.73   21.98
   3   3   4  946.49   24.05
  -3  -3  -4  913.97   25.74
   3  -3   4 1107.15   24.24
  -3   3  -4 1096.00   25.08
   3   3   4   52.60   22.18
  -3  -3  -4  962.35   28.55
   2  -2   5  689.40   25.47
  -2  -2  -5  574.22   25.28
  -2  -2  -5  508.76   23.55
   2  -2   5  593.12   22.82
   2  -2   5  623.99   22.88
  -2   2  -5  597.66   29.62
  -2  -2  -5  511.73   26.23
   2  -2   5  628.47   29.48
   2   2   5  519.84   23.93
   2   2   5  548.99   23.08
   2   2   5  471.74   26.19
  -2  -2  -5  601.70   23.23
  -1  -5   0  125.03    8.49
  -1  -5   0  102.08    5.87
  -1   5   0   78.15    7.88
   1  -5   0  126.62    8.29
  -1  -5   0  112.04    8.31
  -1  -5   0   74.17    8.20
  -1   5   0  101.77    6.96
   1  -5   0   95.96    7.30
   1  -5   0  109.84    7.80
  -1   5   0   53.49    6.73
   1   5   0   99.14    8.02
  -4   0  -5   -1.58    2.81
   4   0   5    0.18    4.35
  -4   0  -5    0.30    1.65
   4   0   5   -0.45    5.32
   4   0   5    0.16    1.30
  -4   0  -5   -1.41    7.38
  -4  -2   5    7.59    2.56
   4   2  -5    7.80    3.69
   4   2  -5    7.09    1.64
  -4   2   5    8.08    2.83
   4  -2  -5    2.20    5.23
  -4  -2   5    6.41    4.34
  -4   2   5    5.55    2.20
  -4  -2   5    6.67    1.32
  -4   2   5    5.73    4.64
   4  -2  -5    6.13    4.29
   4  -2  -5    6.23    2.45
   4   2  -5    4.88    2.40
   6   4   0  890.05   39.87
   6   4   0  900.44   42.49
  -6  -4   0  884.51   39.89
  -6  -4   0  951.57   42.53
  -6  -4   0  920.25   40.27
   6  -4   0  893.25   40.09
   6  -4   0  948.00   40.33
   8   2   2  864.49   33.54
   8  -2   2  857.62   35.85
   8  -2   2  777.23   33.16
  -8  -2  -2  787.56   36.62
   8   2   2  820.36   33.22
  -8   2  -2  756.47   35.83
  -8  -2  -2  891.16   33.23
  -8   2  -2  865.94   33.27
   8   2   2  839.65   36.39
   8  -2   2  777.63   32.75
  -8  -2   3 2102.64   82.90
  -8   2   3 2083.64   82.82
  -8  -2   3 2067.22   82.23
   8   2  -3 2279.54   85.51
   8   2  -3 2225.84   82.73
   8   2  -3 1956.83   82.18
   8  -2  -3 2100.85   82.93
  -8   2   3 1967.55   82.95
  -8   2   3 2231.79   82.72
   8  -2  -3 2254.86   82.46
   6  -4  -1 2169.84   84.93
   6  -4  -1 2079.13   83.91
  -6  -4   1 2449.38   85.22
  -6  -4   1 2107.31   84.40
  -6   4   1 2483.12   86.19
   6   4  -1 1957.66   84.32
   6  -4  -1 2099.84   83.59
  -6  -4   1 2228.33   87.42
   6   4  -1 2149.29   87.67
   6  -4  -1 2266.70   85.04
   6   0  -5   -0.06    1.89
  -6   0   5   -2.16    3.08
  -6   0   5   -1.01    8.96
  -6   0   5    1.99    4.70
  -6   0   5    0.50    1.65
  -1  -5   1  599.98   23.88
  -1   5   1  589.46   23.39
   1  -5  -1  586.98   23.11
  -1   5   1  698.21   24.81
   1  -5  -1  666.45   24.84
   1  -5  -1  659.50   23.98
  -1  -5   1  547.82   23.95
  -1  -5   1  711.16   24.65
  -1  -5   1  554.25   22.22
   1   5  -1  582.99   24.45
   4   4  -3 1175.95   47.75
   4  -4  -3 1274.43   48.84
  -4  -4   3 1244.35   48.17
  -4   4   3 1318.48   48.87
  -4  -4   3 1127.48   47.52
  -4  -4   3 1152.32   47.11
   4   4  -3 1140.46   50.56
  -4  -4   3 1280.21   50.88
  -4   4   3 1266.48   49.23
   5  -3  -4   79.35    5.86
  -5   3   4   97.60    6.26
   5   3  -4  106.70    5.39
  -5  -3   4  109.67    9.28
   5   3  -4  104.58    6.01
   5   3  -4  104.71    8.60
  -5  -3   4   98.19    5.92
  -5  -3   4  102.83    5.04
  -5  -3   4   99.91    5.71
  -1  -5  -1 1982.26   73.70
  -1  -5  -1 1942.52   74.84
  -1  -5  -1 2018.79   75.05
  -1   5  -1 1931.13   75.02
   1  -5   1 2271.05   75.84
   1  -5   1 2370.85   75.30
   1   5   1 1951.84   75.28
   1  -5   1 1880.54   74.84
   8   0   3    0.56    1.99
  -8   0  -3    0.75    1.77
   8   0   3    0.59    1.41
  -8   0  -3    0.77    2.48
   8   0   3    2.98    5.10
  -8   0   4  180.40    8.44
   8   0  -4  158.88    8.36
  -8   0   4  170.44    9.21
   8   0  -4  187.84    9.05
   8   0  -4  194.71   10.54
  -8   0   4  211.53   11.33
  10   0  -1    1.34    2.55
  10   0  -1    0.52    2.39
  10   0  -1   -0.53    4.63
 -10   0   1   -0.27    2.68
 -10   0   1    1.39    5.77
   7   3   2   29.00    3.10
   7  -3   2   25.55    3.00
   7  -3   2   18.53    5.27
   7   3   2   21.20    6.09
   7   3   2   25.18    3.75
  -7   3  -2   22.95    2.90
  -7  -3  -2   25.22    2.43
  -7  -3  -2   10.02    2.98
   7  -3   2   21.44    2.65
  -7   3  -2   16.64    7.62
  -7  -3  -2   21.67    7.27
  10   0   0  431.36   18.16
 -10   0   0  473.05   21.40
  10   0   0  484.88   21.19
 -10   0   0  416.94   18.35
  10   0   0  435.01   18.00
 -10   0   0  384.66   18.25
  -9   1   3 2009.68   79.20
   9  -1  -3 2103.70   79.06
   9  -1  -3 2237.12   79.68
   9   1  -3 2043.82   81.05
  -9  -1   3 1999.19   78.52
  -9  -1   3 2133.60   79.24
  -9   1   3 2091.35   78.75
  -9  -1   3 2262.57   81.63
  -9   1   3 2167.29   79.99
   9   1  -3 1791.35   78.22
   9   1  -3 1748.59   78.52
   6   4   1 2979.72  114.85
  -6   4  -1 3050.65  117.80
  -6  -4  -1 2927.44  114.97
  -6  -4  -1 2813.95  113.62
   6  -4   1 2854.92  114.92
   6  -4   1 2938.88  116.74
  -6  -4  -1 2918.83  117.78
   6  -4   1 3172.20  115.33
   6   4   1 2916.24  114.25
  -7  -3   3    4.87    2.00
   7   3  -3    5.30    2.52
   7   3  -3    6.98    2.52
   7  -3  -3    3.05    3.20
  -7   3   3    4.07    2.98
  -7  -3   3    5.32    6.59
  -7   3   3    7.24    3.64
   7   3  -3    2.91    5.41
   7   3  -3    6.51    2.82
  -7  -3   3    7.63    2.49
  -9  -1  -2 1127.19   52.71
   9  -1   2 1307.89   52.64
  -9  -1  -2 1229.40   49.70
   9  -1   2 1231.23   49.34
  -9   1  -2 1252.44   53.04
   9   1   2 1326.09   53.44
   9  -1   2 1112.14   49.96
   9   1   2 1294.62   49.64
   9   1   2 1268.07   49.87
  -9   1  -2 1320.95   49.70
   9   1   2 1445.39   50.55
   3  -5   0 3426.72  153.37
  -3   5   0 5092.92  155.71
  -3  -5   0 4199.54  154.91
   3   5   0 3923.49  152.80
   3  -5   0 4429.58  154.01
   3  -5   0 4028.88  153.26
  -3   5   0 4037.26  153.29
   3   5   0 3407.09  154.55
  -3  -5   0 3976.58  152.86
  -3  -5   0 3792.85  151.55
  -6  -4   2   35.09    7.40
   6  -4  -2   45.64    5.24
  -6   4   2   53.40    4.99
  -6  -4   2   37.62    3.82
   6   4  -2   32.58    6.74
  -6  -4   2   37.21    3.40
  -6   4   2   35.21    4.16
   6  -4  -2   31.22    4.57
  -2   0   6 3975.65  177.60
   2   0  -6 4143.57  177.23
   2   0  -6 4648.30  175.62
  -2   0   6 4548.72  173.29
   2   0  -6 4320.38  173.23
   0   0   6   30.46    5.64
   0   0  -6   24.26    4.49
   0   0   6   20.75    2.36
   0   0  -6   23.93    2.62
   0   0  -6   25.28    8.64
 -10   0   2  143.37    8.67
  10   0  -2  157.60    8.13
 -10   0   2  185.26   11.48
 -10   0   2  138.47    7.91
  10   0  -2  183.57   10.44
   3  -5  -1  199.32   10.70
  -3   5   1  204.16   11.80
   3  -5  -1  189.33   10.00
  -3  -5   1  185.96    9.54
  -3   5   1  183.92    9.74
   3  -5  -1  177.18   10.55
  -3   5   1  204.07   11.48
   1  -3  -5 2367.83   64.17
  -1   3   5 2415.29   62.80
  -1  -3   5 2652.40   71.97
   1   3  -5 2443.44   62.49
  -1   3   5 2484.51   64.53
  -1  -3   5 2727.75   60.75
  -1  -3   5 2685.79   61.54
  -1  -3   5 2576.29   63.41
   1  -3  -5 2639.35   62.96
  -1  -3   5 2680.21   66.21
   1  -3  -5 2862.25   65.49
  -1  -5   2    1.32    1.45
   1  -5  -2    1.13    3.54
   1  -5  -2    2.12    4.17
  -1  -5   2    1.13    3.74
   1  -5  -2    3.34    5.13
  -1  -5   2    2.34    1.91
  -1   5   2   -0.23    4.06
  -1  -5   2    3.68    5.35
  -1   5   2    2.50    3.74
  -1  -5   2    0.91    4.58
  -1   5   2   -0.81    3.55
  -6   2  -4   13.29    2.51
   6  -2   4   14.22    3.54
   6   2   4   14.53    5.83
  -6  -2  -4   19.27    3.03
   6  -2   4   12.58    1.45
  -6  -2  -4    8.01    7.04
   6   2   4   14.47    2.44
  -6  -2  -4    1.70    3.43
   6   2   4   18.62    4.67
   6  -2   4   14.94    6.40
  -6  -2  -4   14.71    2.35
   6  -2   4   11.77    2.14
   0  -4   4  199.96   12.52
   0  -4   4  252.68   10.18
   0  -4   4  219.81    9.55
   0   4   4  205.95   11.25
   0  -4  -4  213.38   11.52
   0  -4  -4  220.47   11.00
   0  -4   4  229.73   16.97
   0   4   4  282.41   11.83
   0   4  -4  206.08    9.55
   0  -4   4  207.60    9.98
   0  -4  -4  206.59   11.70
   0  -4  -4  212.58    9.80
   0  -4   4  259.44   10.88
 -10   0  -1    0.56    2.67
  10   0   1    0.96    2.52
  10   0   1    0.13    5.22
 -10   0  -1    1.09    2.40
 -10   0  -1    1.70    6.12
  10   0   1    1.28    2.21
  -4   4  -3 1679.66   75.40
   4  -4   3 1969.37   70.57
  -4  -4  -3 1491.19   71.36
  -4  -4  -3 1667.12   72.54
   4   4   3 1556.21   72.52
   4  -4   3 1707.61   74.21
   4   4   3 1706.89   70.30
  -4   4  -3 2236.55   71.82
   4  -4   3 2037.63   70.98
  -4   4  -3 2090.86   71.93
   4   4   3 1580.63   70.85
  -4  -4  -3 1673.67   70.59
   1   1  -6   59.45    3.46
  -1   1   6   71.82    4.14
   1  -1  -6   67.68    4.11
  -1   1   6   60.11    7.07
  -1  -1   6   61.11    3.68
  -1   1   6   59.68    7.79
   1  -1  -6   62.28    9.04
   1  -1  -6   66.83    6.24
   1   1  -6   40.80    9.53
  -1  -1   6   59.81    6.78
   3  -5   1 1143.52   52.93
   3  -5   1 1222.56   49.87
   3   5   1 1217.94   51.41
  -3  -5  -1 1233.52   51.26
   3  -5   1 1369.16   50.13
  -3  -5  -1 1224.67   48.41
   3  -5   1 1406.20   50.05
  -3  -5  -1 1259.95   49.30
   3   5   1 1227.79   49.14
   1  -5   2 3388.42  126.20
  -1  -5  -2 3291.44  125.97
   1   5   2 3740.47  126.73
   1  -5   2 4054.27  126.21
  -1  -5  -2 2970.50  124.59
  -1  -5  -2 3170.68  124.68
   1  -5   2 4030.64  126.12
   1   5   2 3202.44  126.01
  -1   5  -2 3116.67  126.20
  -2  -4   4   16.18    2.27
  -2   4   4   16.07    3.68
  -2  -4   4   14.30    6.13
   2   4  -4   15.38    5.17
  -2   4   4   20.62    3.79
   2  -4  -4   15.57    4.56
  -2  -4   4   14.18    3.42
   2  -4  -4   18.95    4.54
  -2  -4   4   21.14    3.86
  -2   4   4    0.18    3.56
   2  -4  -4   12.26    3.92
  -2  -4   4   18.65    2.55
   2   4  -4   13.40    2.42
  -1  -3  -5 1031.03   46.87
   1   3   5  991.01   46.63
  -1   3  -5 1472.93   45.74
   1  -3   5 1296.95   51.81
  -1  -3  -5 1290.91   45.71
  -1   3  -5 1105.63   45.25
  -1  -3  -5 1118.78   46.64
   1  -3   5 1409.88   44.89
  -1  -3  -5  556.13   44.69
  -1  -3  -5 1172.47   44.74
   1  -3   5 1149.15   45.88
   1   3   5  921.62   45.38
  -1   3  -5 1289.16   54.32
   1  -3   5 1181.70   44.44
  -7  -1  -4 1682.65   66.54
   7  -1   4 1609.48   66.88
  -7  -1  -4 1879.02   68.03
   7   1   4 1724.82   66.98
  -7  -1  -4 1887.64   71.41
   7  -1   4 1953.95   68.58
  -7  -1  -4 1867.18   67.31
   7   1   4 1714.35   70.56
  -7   1  -4 1798.17   67.22
   7  -1   4 1816.35   71.33
   7  -1   4 1628.23   66.09
  -3  -3   5  217.40   10.82
  -3   3   5  231.29   11.00
   3   3  -5  259.85   10.38
   3   3  -5  212.66   10.49
  -3  -3   5  229.50    9.12
   3  -3  -5  231.40   10.69
   3   3  -5  230.16    9.32
  -3  -3   5  247.07    9.90
  -3   3   5  225.02   10.59
  -3   3   5  196.93   10.70
  -3  -3   5  231.22   13.11
   3  -3  -5  196.49   11.99
   3  -3  -5  196.71   11.69
   5  -1   5   45.63    3.02
  -5  -1  -5   49.73    3.09
   5  -1   5   51.60    7.60
  -5   1  -5   56.81    9.59
  -5  -1  -5   20.12    2.71
  -5   1  -5   49.52    3.14
   5  -1   5   51.87    5.34
  -5  -1  -5   48.13    7.90
  -5   1  -5   45.92    4.43
   5   1   5   52.74    8.40
   5   1   5   52.72    3.12
  -5  -1  -5   58.85    4.79
  -3   1   6 3617.76   64.21
  -3   1   6 3520.21   67.47
  -3  -1   6 3468.30   56.13
   3   1  -6 3350.56   58.80
  -3  -1   6 3595.21   59.30
   3  -1  -6 3574.15   64.51
   3  -1  -6 3526.13   59.72
   3   1  -6 3687.45   56.29
  -3   1   6 3373.70   59.60
  -3  -1   6 3472.83   63.22
   3  -1  -6 3905.63   57.29
  -4  -2  -5  676.86   29.92
   4  -2   5  908.96   25.37
   4  -2   5  447.33   24.84
   4  -2   5  786.31   32.00
   4  -2   5  731.90   27.71
  -4   2  -5  722.47   27.30
  -4  -2  -5  717.72   25.97
  -4  -2  -5  474.86   25.89
   4   2   5  685.83   25.89
  -4  -2  -5  664.35   27.61
   4  -2   5  687.04   25.60
  -4   2  -5  757.19   32.64
  -4   2  -5 1001.69   26.91
   1   1   6  117.79    5.41
   1  -1   6  115.68   11.18
  -1   1  -6  116.57    4.89
  -1  -1  -6  103.60   10.80
   1  -1   6  120.79    5.00
  -1   1  -6  115.07   12.50
   1  -1   6  140.04    8.43
  -1  -1  -6  114.11    5.48
  -1   1  -6  114.91    7.54
   1   1   6  142.40    9.14
  -1  -1  -6  118.62    7.75
  -4   0   6 6136.21  236.21
   4   0  -6 6227.08  234.94
  -4   0   6 6414.24  241.41
  -4   0   6 6335.97  238.32
  -4   0   6 7023.94  238.35
   4   0  -6 6105.28  236.11
  -4   0   6 5823.56  235.02
   6  -4   2  945.12   35.74
  -6  -4  -2  834.59   38.16
   6  -4   2  889.76   35.34
  -6  -4  -2  864.74   34.74
   6   4   2  874.48   35.69
   6   4   2  810.33   35.26
  -6   4  -2  901.23   39.91
   6  -4   2  872.38   38.28
  -6   4  -2  889.84   35.94
   5  -3   4  479.46   18.56
   5   3   4  506.25   19.89
  -5  -3  -4  436.86   18.32
   5  -3   4  421.75   17.21
  -5  -3  -4  421.14   20.87
  -5   3  -4  505.59   18.35
  -5  -3  -4  428.93   17.44
   5  -3   4  469.45   22.38
   5   3   4  455.13   17.49
   5  -3   4  481.79   17.07
  -3  -5   2  423.12   16.37
   3  -5  -2  140.50   10.91
  -3   5   2  143.12   10.77
  -3  -5   2  327.34    9.27
  -3  -5   2  194.65   10.06
   3  -5  -2  166.04   10.02
   3  -5  -2   73.50   10.14
  -3   5   2  146.94   11.33
   2   0   6  130.14    5.81
  -2   0  -6  112.08   11.83
  -2   0  -6  126.40    8.31
   2   0   6  145.59    9.37
   2   0   6  131.08    5.47
  -2   0  -6  124.94    5.80
  -7   1   5   33.51    5.38
  -7   1   5   28.03    9.87
   7   1  -5   28.89    4.94
   7   1  -5   35.82    2.85
  -7   1   5   39.58    3.93
  -7  -1   5   34.89    2.87
  -7   1   5   37.91    3.16
   7   1  -5   35.58    5.59
  -7  -1   5   35.76    4.22
  -7  -1   5   30.32    6.83
   7  -1  -5   36.73    3.37
  -6  -2   5 3992.48  154.72
  -6   2   5 3859.41  157.31
  -6   2   5 4048.70  155.84
   6  -2  -5 4202.55  155.35
   6   2  -5 3526.45  155.43
   6   2  -5 3856.96  156.50
  -6   2   5 4312.65  156.14
   6   2  -5 4232.83  158.39
  -6  -2   5 3831.26  156.25
  -6  -2   5 4120.09  155.86
   6   2  -5 4192.02  154.88
   6  -2  -5 3989.01  157.81
  -6   2   5 4087.64  156.14
  -2  -4  -4  376.35   15.20
   2  -4   4  361.80   21.03
   2   4   4  326.91   16.94
  -2  -4  -4  348.24   17.42
   2  -4   4  464.50   16.13
  -2  -4  -4  373.06   16.42
   2   4   4  360.81   16.68
  -2   4  -4  500.15   17.35
  -2  -4  -4  377.04   16.44
   2  -4   4  485.39   16.29
   2  -4   4  352.26   15.23
   2   4   4  294.17   15.98
   8   2   3 9249.49  334.08
   8  -2   3 8677.30  333.17
  -8  -2  -3 7987.44  329.73
  -8  -2  -3 9164.51  330.03
   8  -2   3 8218.66  329.26
  -8   2  -3 8442.00  330.09
   8  -2   3 8422.28  329.82
   8   2   3 9352.21  330.91
   8   2   3 8770.75  329.96
  -8   2  -3 8850.80  329.64
  -8  -2  -3 8663.73  333.50
  -8   2  -3 8332.26  333.53
  -8  -2   4 1436.56   56.45
   8  -2  -4 1452.20   56.84
  -8   2   4 1338.09   56.89
   8   2  -4 1425.29   56.51
   8   2  -4 1411.27   57.06
   8  -2  -4 1415.01   57.29
  -8   2   4 1553.85   57.35
   8  -2  -4 1446.74   56.68
  -8  -2   4 1386.39   57.25
   8   2  -4 1537.70   57.79
   8   2  -4 1562.63   59.80
  -8   2   4 1405.27   57.43
  10   2  -1  971.95   40.61
 -10   2   1  913.23   38.72
  10   2  -1  862.57   37.42
 -10  -2   1  986.86   37.57
  10  -2  -1  933.43   37.55
 -10   2   1  875.02   37.59
  10  -2  -1  905.13   37.50
  10  -2  -1  961.76   38.49
  10   2  -1  957.82   37.37
   9   3  -1 1308.23   57.76
   9   3  -1 1310.45   57.52
   9  -3  -1 1365.85   57.81
  -9  -3   1 1397.38   61.16
   9   3  -1 1371.67   60.85
  -9   3   1 1433.00   58.33
   9  -3  -1 1234.65   57.63
  -9  -3   1 1358.16   57.64
   9  -3   0 9703.10  415.07
   9   3   011294.50  415.49
  -9   3   018114.70  418.77
   9   3   0 9849.89  417.87
  -9  -3   010078.00  415.09
   9  -3   0 9470.05  414.96
  -9   3   010737.70  415.78
   9  -3   020542.40  418.56
   9   3   0 9398.06  414.85
  -9  -3   010307.30  418.36
  -9   3   0 9841.09  415.44
  10   2   0    1.72    2.36
  10  -2   0    0.46    2.91
  10   2   0    1.00    2.44
 -10   2   0    0.58    2.33
  10  -2   0   -0.16    3.03
 -10   2   0    4.15    5.54
 -10  -2   0    1.74    2.28
 -10   2   0    3.12    2.47
  10   2   0    4.52    5.71
  10  -2   0    0.69    4.93
  10   0  -3   -0.63    4.17
 -10   0   3    1.20    2.19
 -10   0   3    1.24    5.11
  10   0  -3    1.60    2.82
 -10   0   3    2.89    3.53
  -6  -4   3   10.78    2.98
  -6  -4   3   12.59    2.32
   6   4  -3   11.64    2.79
   6   4  -3    9.61    5.50
  -6   4   3    8.95    3.29
  -6   4   3   13.45    3.31
   6   4  -3   14.35    3.39
  -6  -4   3    7.72    6.75
   6  -4  -3   13.58    3.83
  -7   3  -3  622.84   30.09
   7  -3   3  678.48   25.57
  -7   3  -3  673.74   26.13
   7   3   3  581.19   28.81
   7   3   3  617.11   25.48
   7   3   3  694.13   26.85
   7  -3   3  635.39   28.79
  -7  -3  -3  585.53   25.47
  -7   3  -3  778.11   25.99
  -7  -3  -3  613.93   29.18
   7  -3   3  634.94   25.12
  -4  -4   4  175.09    8.50
   4   4  -4  151.89    7.59
   4  -4  -4  200.68   10.04
  -4   4   4  169.86    9.76
  -4   4   4  153.20    9.10
  -4  -4   4  152.68    7.64
   4   4  -4  156.33    7.97
  -4  -4   4  142.86   11.22
  -4  -4   4  151.32    8.18
   4   4  -4  148.74   11.42
   4  -4  -4  156.38    7.98
   3  -5   2 1674.86   60.24
  -3   5  -2 1769.93   61.26
   3   5   2 1394.75   61.38
   3  -5   2 1826.91   60.83
  -3  -5  -2 1345.13   59.47
   3  -5   2 1421.48   60.43
  -3  -5  -2 1455.85   59.34
   3   5   2 1446.18   59.50
  -3  -5  -2 1402.69   61.27
   3  -5   2 1372.08   62.98
   9   1  -4  410.34   19.04
  -9  -1   4  420.64   19.94
  -9   1   4  354.24   17.12
  -9  -1   4  383.06   17.27
  -9   1   4  385.80   18.30
   9   1  -4  375.98   16.24
  -9  -1   4  380.13   16.35
   9  -1  -4  386.50   17.19
   9   1  -4  356.01   16.79
  -9   1   4  406.77   16.64
   9  -1  -4  379.74   16.51
   9  -1  -4  401.36   17.66
  10   0   2    0.98    5.75
  10   0   2    1.42    2.27
 -10   0  -2    0.47    2.37
  10   0   2    1.46    1.79
   2  -2  -6   16.20    3.27
   2  -2  -6   47.52    6.12
  -2   2   6   36.34    6.43
  -2  -2   6   51.61    5.81
  -2  -2   6   25.65    2.50
   2  -2  -6   42.10    7.93
   2   2  -6   41.99    4.73
   2  -2  -6   43.03    4.21
  -2  -2   6   45.04    2.14
  -2   2   6   43.55    4.06
  -2  -2   6   46.35    3.38
  -2   2   6   42.08    6.71
  -2   2   6   10.30    3.28
   2   2  -6   44.01    3.37
  -2  -2   6   48.62   10.33
   5  -5   0  178.71   12.84
   5   5   0  231.01   11.22
  -5  -5   0  218.35   13.94
   5  -5   0  243.11   11.81
  -5  -5   0  221.86   11.15
  -5   5   0  286.32   13.00
   5  -5   0  261.80   12.44
   5  -5   0  227.70   11.32
  -7  -3   4 1798.22   66.42
   7   3  -4 1819.97   67.13
   7   3  -4 1676.53   70.23
  -7   3   4 1913.43   68.11
   7  -3  -4 1804.55   67.04
  -7   3   4 1575.20   67.34
   7   3  -4 1808.93   66.58
  -7  -3   4 1811.69   67.26
   7  -3  -4 1871.68   67.70
   6   0   5    0.09    4.03
  -6   0  -5    0.15    2.72
   6   0   5    0.70    1.60
   6   0   5   -2.27    6.54
  -6   0  -5    0.07    1.97
  -6   0  -5   -0.17    7.08
   0  -2  -6  123.04    5.76
   0   2  -6  110.00   14.37
   0   2   6  109.90    9.22
   0  -2   6  137.78    8.90
   0   2  -6  135.66    6.07
   0  -2  -6  107.20   10.24
   0  -2  -6  136.54    6.76
   0   2   6  112.46    8.91
   0  -2  -6  139.35    8.95
   0  -2   6  129.62    5.11
   0  -2   6  116.58    5.17
   0   2   6  119.92    6.63
   0  -2   6  137.69   12.96
   0  -2   6  127.35    5.82
 -10   2   2 1509.34   62.45
  10  -2  -2 1598.04   62.81
  10   2  -2 1693.51   65.78
  10   2  -2 1598.09   62.40
 -10  -2   2 1710.71   62.90
 -10   2   2 1625.02   63.14
 -10  -2   2 1508.55   62.23
  10  -2  -2 1499.77   62.48
  -9  -3   2   76.60    9.03
   9  -3  -2   83.02    5.77
  -9  -3   2   74.74    5.36
   9  -3  -2   77.97    5.04
  -9   3   2   77.74    5.34
   9   3  -2   77.02    5.45
  -9   3   2   72.50    5.59
   9   3  -2   73.58    8.33
  -9  -3   2   83.47    5.01
  -1  -5   3 5466.99   96.85
  -1   5   3 5411.14  101.42
   1  -5  -3 5732.20  100.02
  -1  -5   3 5701.06   98.45
  -1  -5   3 5848.48  103.72
   1  -5  -3 6215.29  101.80
  -1   5   3 5893.61  100.36
  -5  -5   1  785.13   33.55
   5  -5  -1  789.22   33.05
   5  -5  -1  848.95   34.25
  -5  -5   1  812.72   36.33
   5  -5  -1  957.20   34.93
   5  -5  -1  738.13   34.01
  -5   5   1  885.00   35.13
  -9  -1  -3    1.55    1.70
   9  -1   3    2.51    2.70
   9   1   3    4.44    2.07
   9  -1   3    0.14    5.88
  -9  -1  -3    2.47    7.55
  -9  -1  -3    1.23    2.31
   9   1   3    5.23    2.46
  -9   1  -3    1.15    1.80
   9   1   3    2.85    5.36
   9   1   3    3.68    3.40
  -9   1  -3    2.26    2.21
   9  -1   3    0.71    1.59
   3  -3   5 1428.33   56.75
  -3  -3  -5 1505.65   56.69
   3   3   5 1367.79   55.61
   3   3   5 1401.65   58.12
  -3   3  -5 1777.94   56.76
   3   3   5  910.99   55.70
   3  -3   5 1830.14   56.07
   3   3   5 1280.97   58.42
   3  -3   5 1410.15   55.19
   3  -3   5 1571.39   55.58
  -3  -3  -5 1358.17   57.19
   3  -3   5 1528.14   61.94
  -3  -3  -5 1334.33   58.48
  -3  -3  -5 1274.21   55.55
  -9  -3  -1 1327.95   52.53
   9  -3   1 1355.27   54.57
   9   3   1 1398.92   52.02
  -9  -3  -1 1235.99   55.85
  -9   3  -1 1278.73   54.76
  -9  -3  -1 1427.30   52.71
   9  -3   1 1301.39   52.24
   9   3   1 1369.43   55.82
  -9   3  -1 1259.77   52.49
   9  -3   1 1258.35   52.34
   9   3   1 1264.47   52.22
  10   2   113012.40  516.41
  10  -2   114285.40  518.86
  10   2   113790.50  520.43
 -10  -2  -114075.70  516.82
 -10   2  -114038.90  519.35
 -10   2  -113167.80  516.64
  10   2   113014.50  516.52
  10  -2   113951.70  516.71
  10  -2   112308.20  516.21
 -10  -2  -114191.10  516.81
 -10  -2  -114992.30  521.05
   8   0   4 8007.63  259.99
   8   0   4 8382.64  265.25
  -8   0  -4 8637.57  265.73
   8   0  -5    0.59    3.85
  -8   0   5   -1.88    5.58
  -8   0   5   -0.50    3.10
   8   0  -5   -0.51    2.42
  -8   0   5    0.21    1.80
  -5   1   6 5470.53  211.45
  -5  -1   6 5827.45  211.38
  -5  -1   6 6053.38  212.67
   5   1  -6 5566.82  209.73
   5  -1  -6 5858.88  212.29
  -5  -1   6 5568.35  208.61
   5   1  -6 5425.97  211.46
   5  -1  -6 5592.35  210.09
  -5   1   6 5406.89  213.95
  -5   1   6 5697.26  210.14
  -5  -1   6 5778.20  209.97
   5  -1  -6 5577.11  208.91
   5   1  -6 5627.93  208.63
  -5  -1   6 5916.11  216.90
   1  -5   3 1904.10   67.93
   1  -5   3 1642.51   61.15
   1  -5   3 2047.75   60.64
   1   5   3 1539.43   60.55
   1  -5   3 2024.51   61.11
   1  -5   3 1640.95   58.45
  -1  -5  -3 1709.47   61.11
  -1  -5  -3 1709.71   59.98
  -1   5  -3 1937.17   61.35
  -5   3   5   23.56   19.97
  -5  -3   5  784.88   22.73
  -5   3   5  782.05   23.53
   5   3  -5  821.76   26.60
   5  -3  -5  770.46   22.68
  -5  -3   5  835.52   27.01
   5   3  -5  807.33   23.59
   5  -3  -5  913.93   26.46
   5  -3  -5   96.22   20.76
  -5  -3   5  786.84   21.51
  -5  -3   5  822.43   23.33
   5   3  -5  826.84   22.86
   5   3  -5  843.73   21.85
  -3   1  -6   34.19    4.28
  -3  -1  -6   35.30    2.67
  -3  -1  -6   26.62    4.61
  -3  -1  -6   30.09    2.25
   3   1   6   24.35    2.69
   3   1   6   38.32    6.36
  -3   1  -6   38.28    9.59
   3   1   6   33.85    2.39
   3  -1   6   35.95    2.03
   3  -1   6   29.77    7.58
   3  -1   6   34.71    5.84
  -3  -1  -6   35.31    8.12
  11  -1  -1 6459.95  252.39
  11   1  -1 6159.17  252.16
  11   1  -1 6491.93  252.23
  11   1  -1 6960.46  255.24
  11  -1  -1 7015.44  254.43
 -11  -1   1 7118.98  255.83
 -11  -1   1 6493.86  252.46
 -11   1   1 6662.14  254.73
  11  -1  -1 6706.72  252.42
 -11   1   1 6413.13  252.49
   5  -5   1  790.52   34.78
  -5  -5  -1  830.64   34.68
   5  -5   1  741.99   36.86
   5  -5   1  908.48   34.95
  -5   5  -1 1016.06   36.49
   5  -5   1 1067.70   36.14
  -5  -5  -1  779.51   33.18
   5   5   1  844.46   34.60
  -5  -5  -1  867.44   37.51
   8  -4   0  191.48   10.12
   8   4   0  175.18    8.53
  -8  -4   0  185.95   13.61
   8   4   0  176.56   12.60
   8  -4   0  183.76    9.97
  -8  -4   0  172.67    9.66
   8   4   0  175.10    9.65
  -8   4   0  194.12   10.23
   8  -4  -110258.00  388.66
   8  -4  -110200.20  388.83
   8  -4  -1 9775.39  387.83
  -8  -4   110853.80  389.03
  -8   4   110336.50  389.00
  -8  -4   1 9826.14  388.33
  -8  -4   110027.20  391.50
   8   4  -110401.10  391.83
  11  -1   0 1309.08   51.85
  11  -1   0 1310.54   49.31
  11   1   0 1239.06   49.37
 -11  -1   0 1331.13   49.72
  11  -1   0 1228.32   49.49
 -11   1   0 1194.11   49.58
 -11   1   0 1198.09   51.66
  11   1   0 1352.17   52.81
 -11   1   0 1253.59   49.65
 -11  -1   0 1310.18   53.22
  11   1   0 1119.65   49.11
 -11  -1   0 1211.30   49.54
   3  -5  -3 4313.85  155.66
  -3  -5   3 3859.12  154.24
  -3  -5   3 3883.60  157.38
  -3  -5   3 4429.61  155.85
  -3   5   3 4187.98  156.39
  -3  -5   3 3756.27  153.54
   3  -5  -3 3690.84  153.98
  -3  -5   3 4323.35  155.20
  -3   5   3 4240.37  155.78
   4  -2  -6 3511.03  110.32
  -4  -2   6 3674.63  111.48
  -4  -2   6 3843.85  108.40
  -4  -2   6 3726.96  109.91
   4  -2  -6 3203.30  109.16
   4   2  -6 3758.45  109.86
   4   2  -6 3835.21  112.00
   4   2  -6 4108.02  108.71
  -4   2   6 3747.22  113.38
  -4   2   6 4116.49  111.08
   4  -2  -6 3800.66  113.20
  -5  -5   2 2455.43   69.37
   5  -5  -2 2741.85   70.89
   5  -5  -2 2472.36   67.92
  -5   5   2 3027.77   71.98
  -5  -5   2 3124.27   71.19
   5  -5  -2 2865.85   71.60
  -5  -5   2 2795.69   74.55
   6   0  -6  158.39    7.20
  -6   0   6  161.84   10.79
   6   0  -6  138.04    8.26
  -6   0   6  170.81   14.15
  -6   0   6  161.71    8.44
  -6   0   6  161.82    7.27
   2  -2   6   37.84    8.93
   2   2   6   31.10    2.59
  -2  -2  -6   30.81    5.09
  -2  -2  -6   31.93    7.38
   2  -2   6   46.93    5.70
   2  -2   6   36.30    2.29
   2   2   6   29.98    6.57
  -2   2  -6   23.60   10.05
  -2  -2  -6   38.38    3.51
  -2  -2  -6   32.12    2.65
   2  -2   6   33.52    2.14
   2   2   6   35.37    3.39
   4   4   4   43.45    5.65
   4  -4   4   44.02    4.46
  -4   4  -4   40.08   10.02
   4  -4   4   47.91    3.87
  -4   4  -4   43.38    4.74
   4  -4   4   39.77    8.29
   4   4   4   37.97    3.78
  -4  -4  -4   40.33    7.14
   4   4   4   37.21    6.65
  -4  -4  -4   44.65    3.66
  -4  -4  -4   38.13    4.38
   4  -4   4   48.64    3.91
 -11   1   2  288.38   15.13
  11  -1  -2  251.45   13.04
  11  -1  -2  298.73   14.56
  11   1  -2  319.11   16.31
  11   1  -2  301.61   13.11
 -11  -1   2  268.92   13.04
 -11  -1   2  317.62   16.63
 -11   1   2  280.37   13.12
   6  -4   3  816.77   32.46
  -6  -4  -3  714.32   35.60
  -6   4  -3  974.39   34.45
  -6   4  -3  767.12   37.85
  -6  -4  -3  710.18   32.31
  -6   4  -3  976.79   33.59
   6   4   3  821.10   33.78
   6  -4   3  810.90   36.52
   6   4   3  763.63   32.56
  -6  -4  -3  619.83   34.03
   6  -4   3  840.74   32.84
   4   0   6  111.06    5.14
  -4   0  -6  134.66   11.90
   4   0   6  122.97    8.86
   4   0   6  108.09   10.53
  -4   0  -6  106.43    5.23
  -4   0  -6  124.77    7.53
   8  -4   1  821.13   33.53
   8   4   1  776.05   32.86
   8  -4   1  834.12   33.67
   8   4   1  794.64   33.43
  -8   4  -1  798.89   33.84
   8   4   1  780.70   36.51
  -8  -4  -1  862.06   37.28
  -8  -4  -1  821.83   33.64
  -8   4  -1  888.26   37.08
  -8   4   2    0.45    3.32
   8   4  -2    1.41    3.19
   8  -4  -2    2.25    3.51
  -8  -4   2    0.38    2.48
  -8  -4   2    0.18    2.03
   8  -4  -2   -0.31    3.31
  -8   4   2    2.03    2.75
  -8  -4   2    4.12    7.04
   8   4  -2    1.40    5.45
  10   2  -3 4911.07  195.33
  10   2  -3 5435.75  198.29
 -10   2   3 5244.12  195.73
 -10   2   3 5198.67  195.93
  10   2  -3 4700.58  194.76
 -10  -2   3 4844.52  194.85
  10  -2  -3 5066.38  195.47
 -10  -2   3 4939.63  198.32
 -10  -2   3 5094.36  195.70
  10  -2  -3 5392.26  195.54
 -10   2   3 5183.86  195.40
   9  -3  -3 1223.84   46.37
  -9   3   3 1100.60   46.51
   9   3  -3 1254.59   47.63
   9   3  -3 1245.81   50.66
   9  -3  -3 1116.65   47.61
  -9   3   3 1206.99   48.08
  -9  -3   3 1151.97   46.91
   9   3  -3 1075.92   46.87
  -9  -3   3 1257.52   47.80
  -9   3   3 1277.14   47.84
  11  -1   1    8.95    6.15
 -11   1  -1    6.68    2.61
  11   1   1    5.17    2.35
  11  -1   1    4.84    2.29
 -11  -1  -1    4.41    2.40
  11   1   1    1.37    6.07
 -11   1  -1    8.88    7.08
  11  -1   1    5.18    3.36
 -11   1  -1    7.38    2.57
 -11  -1  -1    5.95    3.16
  11   1   1    5.43    2.56
  10   0  -4 5664.94  221.56
 -10   0   4 5512.28  221.08
 -10   0   4 6538.45  224.09
  10   0  -4 6458.50  223.63
  10   0  -4 5751.91  221.10
 -10   0   4 5300.88  221.91
   3   5   3 1314.37   54.77
   3   5   3 1228.29   56.76
  -3  -5  -3  916.05   55.28
   3  -5   3 1383.23   59.98
  -3  -5  -3 1308.17   55.15
   3  -5   3 1728.09   56.32
  -3   5  -3 1712.36   57.23
  -3  -5  -3 1345.62   57.16
   3  -5   3 1277.17   56.06
   3  -5   3 1835.15   56.88
   3   5   3 1421.08   55.63
   0  -4   5 1831.33   71.92
   0  -4  -5 1665.80   73.89
   0   4   5 1709.87   74.57
   0  -4  -5 1813.09   73.50
   0  -4  -5 1771.43   74.21
   0  -4   5 1789.39   72.99
   0  -4   5 2043.42   72.55
   0  -4  -5 1590.06   74.10
   0   4  -5 1879.73   72.71
   0   4   5 1889.16   73.68
   0  -4  -5 1882.10   72.61
   0  -4   5 1780.58   78.68
   0   4   5 1609.55   74.00
   0  -4   5 1889.49   75.32
   0  -4   5 2180.56   73.04
   2  -4  -5  260.56   12.87
  -2   4   5  279.13   12.69
   2  -4  -5  306.80   13.08
  -2  -4   5  296.75   11.16
   2   4  -5  248.63   11.61
  -2  -4   5  266.43   12.58
  -2  -4   5  345.18   23.26
   2  -4  -5  306.07   13.90
  -2  -4   5  257.50   14.91
  -2  -4   5  311.81   11.89
  -2   4   5  257.53   12.73
  -2  -4   5  340.80   12.71
   2  -4  -5  287.99   13.34
   9  -3   2  916.16   38.62
   9   3   2  953.67   38.96
   9   3   2  977.60   42.67
   9   3   2 1038.85   39.24
  -9   3  -2  989.86   42.74
   9  -3   2  942.47   38.97
  -9   3  -2  993.02   39.08
  -9  -3  -2 1006.71   42.99
  -9  -3  -2  967.82   39.14
   9  -3   2  953.69   41.37
   6  -4  -4 2937.81  105.39
  -6   4   4 2844.90  105.47
  -6   4   4 2494.65  105.23
  -6  -4   4 2668.32  104.84
   6   4  -4 2503.36  104.01
  -6  -4   4 2885.98  108.05
   6  -4  -4 2675.23  105.28
  -6  -4   4 2746.51  104.17
   6   4  -4 2710.18  104.31
   6   4  -4 2656.11  107.98
  -6  -4   4 2610.21  104.09
  10  -2   2  164.32    8.60
 -10   2  -2  175.72   12.43
  10   2   2  149.91   12.15
  10   2   2  168.96    8.47
  10  -2   2  173.88    8.40
  10   2   2  175.55    9.13
 -10   2  -2  183.12    8.48
 -10  -2  -2  169.62    8.48
  10   2   2  137.02    8.46
 -10  -2  -2  198.05   13.44
  10  -2   2  172.31   11.53
  -6  -2  -5  205.27    9.77
   6  -2   5  181.97    8.21
  -6  -2  -5  186.63    8.37
  -6  -2  -5  184.92   13.02
   6  -2   5  199.04   13.39
   6   2   5  200.67    8.48
   6  -2   5  203.18   10.46
   6   2   5  218.69   11.24
  -6   2  -5  197.89    8.73
  -5  -5  -2   21.88    7.13
   5   5   2   24.81    3.60
   5  -5   2   23.04    6.95
   5  -5   2   29.01    4.35
  -5  -5  -2   22.38    2.90
   5   5   2   28.12    3.70
  -5  -5  -2   21.45    3.41
   5   5   2   21.25    6.01
  -5   5  -2   21.24    4.10
   5  -5   2   25.86    3.86
   0  -6   0 6969.87  231.59
   0  -6   0 5475.24  230.18
   0  -6   0 6878.52  230.89
   0  -6   0 5625.90  228.90
   0   6   0 5301.75  230.23
  -1   3   6 1734.95   60.74
  -1  -3   6 2039.98   68.29
  -1  -3   6 2025.00   57.89
  -1  -3   6 1892.73   60.11
   1  -3  -6 1982.72   61.39
   1   3  -6 1786.79   58.97
  -1  -3   6 2009.92   56.93
  -1  -3   6 2129.59   57.69
   1  -3  -6 1956.02   57.71
   1  -3  -6 1702.72   61.30
  -1   3   6 2082.70   59.13
   1  -3  -6 2168.47   59.61
  -1  -3   6 1921.56   61.79
   1   3  -6 2146.24   58.37
 -10   0  -3   -0.29    2.67
  10   0   3    1.43    6.56
 -10   0  -3   -0.25    2.26
  10   0   3    0.13    1.66
  10   0   3    1.47    2.37
  -8  -2  -4  438.32   22.65
   8  -2   4  399.08   21.47
   8   2   4  383.44   17.26
  -8  -2  -4  366.40   17.33
   8   2   4  424.75   21.59
  -8  -2  -4  419.53   17.86
   8  -2   4  412.93   16.53
   8  -2   4  397.71   17.34
   8  -2   4  453.26   18.79
  -8   2  -4  402.01   17.53
   8   2   4  445.95   19.27
  -8  -2  -4  437.54   17.28
   8   2  -5  198.05   11.88
  -8   2   5  171.98    8.68
   8   2  -5  176.05    8.26
  -8   2   5  187.45    9.72
  -8  -2   5  173.24    8.20
  -8  -2   5  174.93    9.16
  -8   2   5  170.12    9.27
   8   2  -5  165.78    9.72
   8  -2  -5  180.71    8.70
  -8  -2   5  180.30   12.35
   7  -1   5 1610.23   53.62
  -7   1  -5 1789.12   55.31
  -7   1  -5 1764.57   60.56
   7   1   5 1782.92   53.88
   7  -1   5 1759.48   59.74
  -7  -1  -5 1779.30   55.47
   7  -1   5 1980.41   56.83
  -7  -1  -5 1634.84   53.95
  -7   1  -5 1609.59   53.95
   7   1   5 1756.43   59.50
  -7  -1  -5 1732.58   59.68
   0  -6   1  676.70   25.73
   0  -6   1  707.78   27.65
   0  -6  -1  714.98   27.42
   0   6  -1  715.83   27.93
   0   6   1  678.32   27.49
   0  -6   1  932.35   29.00
   0  -6  -1  696.89   25.90
   0  -6  -1 1009.05   30.35
   0  -6   1  731.73   28.37
   0  -6  -1  743.96   28.46
  11   1  -3 1104.14   49.58
 -11  -1   3 1227.00   49.87
 -11   1   3 1392.98   52.26
 -11  -1   3 1354.68   53.26
 -11   1   3 1281.42   50.71
  11  -1  -3 1299.43   50.40
  11   1  -3 1181.04   50.02
  11  -1  -3 1373.53   52.04
 -11   1   3 1242.75   50.08
  11   1  -3 1391.85   53.19
 -11  -1   3 1277.27   50.66
   7   3   4  180.10    8.96
  -7   3  -4  190.57   14.84
   7  -3   4  202.31   10.08
   7  -3   4  176.13    8.81
   7  -3   4  193.80   13.00
  -7  -3  -4  173.43    9.36
   7   3   4  192.94   10.91
  -7  -3  -4  178.99    9.02
  -7   3  -4  230.72    9.62
  -7  -3  -4  180.52   13.55
   7  -3   4  183.44    8.42
  -7   3  -4  196.19    9.61
  -2  -6   0 3546.71  146.96
  -2   6   0 3783.53  149.29
   2   6   0 3654.26  149.12
   2  -6   0 3336.22  147.54
  -2   6   0 3571.69  147.72
  -2  -6   0 4325.75  149.87
   2  -6   0 4397.86  148.84
  -2  -6   0 4849.49  149.92
   2  -6   0 3627.88  147.85
  -2  -6   0 3571.64  148.68
   5   5  -3  603.61   24.87
  -5   5   3  549.79   25.92
   5   5  -3  570.85   28.22
  -5  -5   3  633.57   25.52
  -5  -5   3  583.39   23.56
  -5  -5   3  542.52   28.11
   5  -5  -3  564.85   25.83
  -5  -5   3  570.95   24.61
  -1  -5   4 2689.58   69.00
  -1  -5   4 1964.62   51.42
  -1   5   4 1943.91   50.57
   1  -5  -4 1908.67   48.24
   1  -5  -4 2178.60   49.76
  -1   5   4 2078.97   48.85
  -1  -5   4 1994.79   46.58
  -1  -5   4 2127.39   46.85
  -1  -5   4 2634.16   50.77
   2  -4   5 2703.79  102.51
   2   4   5 2210.21   95.68
   2   4   5 2355.39   97.29
   2  -4   5 3051.91   95.28
   2  -4   5 3319.87   96.03
   2   4   5 2700.50   97.12
  -2  -4  -5 1164.30   94.76
  -2  -4  -5 2569.39   96.71
   2  -4   5 2617.07   95.53
  -2  -4  -5 2440.56   97.18
  -2  -4  -5 1506.39   95.27
  -2   4  -5 3432.20   96.75
  -2  -4  -5 2587.67   94.99
   5  -3   5  246.17   16.25
   5  -3   5  227.46   10.21
  -5   3  -5  277.70   11.30
   5  -3   5  259.06    9.97
   5  -3   5  256.56   12.12
  -5  -3  -5  223.90   10.52
  -5  -3  -5  221.68   11.82
   5   3   5  237.75   13.07
  -5  -3  -5  207.65   14.31
   5   3   5  229.33   10.48
  -3  -3   6  740.49   24.04
   3  -3  -6  672.45   25.03
  -3  -3   6  730.40   26.87
   3  -3  -6  740.42   25.45
  -3  -3   6  762.36   22.26
  -3  -3   6  816.65   22.07
  -3   3   6  744.74   23.18
  -3   3   6  737.29   24.50
   3  -3  -6  785.68   23.37
   3   3  -6  709.54   23.44
  -3  -3   6  804.58   33.28
  -3  -3   6  770.12   20.92
   3   3  -6  809.82   22.62
  -2   0   7   -0.63    6.42
  -2   0   7   -1.38    2.27
   2   0  -7   -0.20    8.99
  -2   0   7    0.85    5.17
   2   0  -7    0.38    2.62
   2   0  -7    1.12    4.47
  -9  -1   5 1076.49   42.31
  -9  -1   5  986.14   40.89
  -9   1   5 1006.73   41.13
  -9   1   5 1052.91   42.18
   9   1  -5 1053.11   43.18
   9  -1  -5  897.49   41.72
   9   1  -5 1025.61   40.93
  -9  -1   5 1121.51   44.61
   9  -1  -5 1092.53   42.46
   9   1  -5 1114.35   44.19
   9  -1  -5 1051.84   41.17
  -9   1   5 1049.14   43.18
   1   3   6 1342.06   60.87
  -1  -3  -6 1454.93   57.85
   1  -3   6 1640.15   65.78
  -1   3  -6 1633.19   66.96
   1   3   6 1537.21   58.77
   1  -3   6 1591.33   60.11
  -1   3  -6 1746.86   58.80
   1  -3   6 1510.19   57.59
   1  -3   6 1827.85   57.87
  -1  -3  -6 1589.81   59.00
  -1   3  -6 1392.03   58.77
  -1  -3  -6 1464.40   60.31
  -1  -3  -6 1378.44   60.54
   4   4  -5 1413.77   49.21
   4  -4  -5 1215.25   49.06
   4   4  -5 1326.37   52.23
  -4  -4   5 1374.47   52.32
  -4   4   5 1119.47   49.12
  -4  -4   5 1331.68   49.01
   4   4  -5 1292.03   48.28
   4  -4  -5 1501.94   51.60
   4   4  -5 1215.98   48.41
  -4  -4   5 1262.14   48.04
  -4  -4   5 1323.19   48.74
  -4   4   5 1246.59   49.90
  -8  -4  -2 1730.45   72.21
   8  -4   2 1706.47   68.48
   8  -4   2 1614.00   68.49
   8   4   2 1506.54   71.53
  -8   4  -2 1829.22   69.11
   8  -4   2 1624.65   70.77
   8   4   2 1935.71   69.09
  -8  -4  -2 1955.57   69.54
  -8   4  -2 1717.25   72.51
  -8  -4  -2 1691.92   67.67
   8   4   2 1781.61   68.74
  -2  -6   1 4693.12  133.33
  -2   6   1 4885.00  132.91
   2   6  -1 4372.30  133.19
   2  -6  -1 4863.44  131.00
  -2  -6   1 4764.60  130.19
   2  -6  -1 4883.82  132.61
  -2   6   1 5890.10  134.62
  -2   6   1 4407.43  130.95
  -2  -6   1 5752.40  134.01
   2  -6  -1 4981.54  132.41
  -8   4   3  230.94   12.26
   8   4  -3  227.23   11.28
   8   4  -3  213.44   14.84
  -8  -4   3  262.96   15.84
   8  -4  -3  215.44   11.89
  -8  -4   3  266.76   12.03
   8   4  -3  278.62   12.39
  -8   4   3  238.99   12.73
  -8  -4   3  236.65   11.23
   0   0   7   14.41    5.88
   0   0  -7   -1.46    8.78
   0   0  -7    2.71    4.45
   0   0   7    0.69    1.86
   0   0  -7   -0.07    2.05
  -7  -1   6   16.03    3.85
   7  -1  -6   13.26    2.76
  -7   1   6   16.71    2.49
  -7  -1   6   19.56    2.46
   7   1  -6   15.72    3.17
  -7  -1   6    9.95    6.23
  -7   1   6    1.56    6.23
   7   1  -6   13.22    5.00
   7   1  -6   16.91    4.28
   7  -1  -6   16.29    4.31
   7   1  -6   18.32    2.23
  -7   1   6   15.29    5.22
  -7   1   6   16.73    3.46
  -6  -2   6 3643.11  133.99
  -6   2   6 3855.90  136.15
   6  -2  -6 3444.43  135.41
   6   2  -6 3619.12  136.58
   6  -2  -6 3734.92  134.58
  -6  -2   6 3732.69  135.31
  -6  -2   6 3511.69  135.96
   6   2  -6 3832.68  134.16
   6  -2  -6 3644.40  137.70
   6   2  -6 3601.66  135.09
   6   2  -6 3627.34  137.88
  -6  -2   6 3618.98  138.19
  -6   2   6 3616.98  137.62
  -6   2   6 3559.47  135.63
   7   3  -5  147.50    8.62
  -7  -3   5  145.05    7.28
   7   3  -5  144.91    7.48
   7  -3  -5  148.51    8.12
  -7   3   5  141.31    7.61
  -7   3   5  167.50    9.33
  -7   3   5  177.88    8.98
  -7  -3   5  143.44    8.05
   7   3  -5  136.56   10.94
  12   0  -1   -0.13    5.29
  12   0  -1   -0.12    2.96
 -12   0   1   -0.85    3.89
 -12   0   1    0.07    2.82
 -12   0   1   -1.31    6.32
  12   0  -1   -0.18    2.50
  -1  -5  -4  281.39   13.90
   1   5   4  321.08   14.16
   1  -5   4  299.16   13.07
  -1  -5  -4  265.74   14.40
  -1   5  -4  273.20   13.77
   1  -5   4  247.54   11.87
  -1  -5  -4  233.04   12.04
   1  -5   4  216.11   17.37
   1   5   4  228.03   13.78
   1  -5   4  219.91   14.29
  -1  -5  -4  211.72   13.57
   1  -5   4  283.52   13.56
  -1  -5  -4  246.15   13.41
   2  -6   1 1400.53   53.82
   2  -6   1 1282.13   53.21
   2  -6   1 1235.36   53.23
  -2  -6  -1 1614.87   54.84
   2   6   1 1157.77   53.75
  -2  -6  -1 1574.06   55.35
  -2   6  -1 1172.84   53.14
  -2  -6  -1 1210.52   53.69
  -2  -6  -1 1247.96   52.27
  -2  -6  -1 1327.66   51.75
  -7  -5   0  685.67   32.12
   7  -5   0  657.74   29.38
  -7  -5   0  643.96   28.96
   7  -5   0  683.25   28.87
  -7  -5   0  651.87   28.52
   7  -5   0  736.39   29.25
   7   5   0  686.75   28.53
  -7   5   0  701.57   29.46
  -7   5   0  738.30   30.14
   7  -5  -1 2301.37   85.55
  -7  -5   1 2264.43   88.38
  -7  -5   1 2415.82   85.82
   7   5  -1 1871.32   87.82
   7  -5  -1 2056.28   84.35
   7  -5  -1 2084.79   83.82
   7  -5  -1 2151.14   85.38
  -7  -5   1 2106.03   84.77
  -7   5   1 2296.89   86.01
  -5   1  -6  285.88   18.21
  -5   1  -6  271.47   13.13
  -5  -1  -6  259.27   13.21
  -5   1  -6  247.52   11.26
   5  -1   6  282.96   16.64
   5  -1   6  291.66   14.31
  -5  -1  -6  270.05   11.11
   5   1   6  267.57   11.34
  -5  -1  -6  258.43   16.56
  -5  -1  -6  252.15   11.30
   5  -1   6  272.21   11.10
  -4   2  -6  509.08   26.65
  -4  -2  -6  472.78   19.27
   4   2   6  318.05   19.40
   4   2   6  455.08   19.26
  -4  -2  -6  474.32   21.39
  -4   2  -6  416.29   20.52
   4  -2   6  527.13   25.59
   4  -2   6  518.89   21.93
  -4  -2  -6  475.43   19.72
  -4   2  -6  622.18   20.03
  -4  -2  -6  439.94   23.54
   4  -2   6  492.76   18.96
  -1   1   7 3089.68   54.76
   1   1  -7 2348.66   57.92
   1  -1  -7 2381.85   56.84
   1   1  -7 2762.89   46.86
  -1  -1   7 2848.05   47.14
   1  -1  -7 2936.31   48.06
  -1   1   7 2693.07   56.33
  -1   1   7 3117.69   48.62
   1  -1  -7 3424.03   55.63
  -1  -1   7 3075.56   54.22
   9   1   4  789.85   30.01
   9  -1   4  782.29   33.32
  -9  -1  -4  695.00   27.66
  -9  -1  -4  686.57   28.33
   9   1   4  722.04   32.67
   9   1   4  706.08   28.14
   9  -1   4  680.51   27.20
   9  -1   4  648.78   28.02
   9  -1   4  714.51   29.65
  -9  -1  -4  676.90   32.77
  -9   1  -4  674.86   28.27
 -12   0   0 2611.37  101.28
  12   0   0 2429.91  100.61
 -12   0   0 2720.27  104.41
 -12   0   0 2776.92  101.33
  12   0   0 2790.40  104.22
  12   0   0 2476.54  100.81
  11  -1   2 1452.40   57.97
  11  -1   2 1439.35   54.60
 -11   1  -2 1378.44   58.24
  11  -1   2 1332.73   53.94
  11   1   2 1337.60   54.02
  11   1   2 1417.54   58.32
 -11  -1  -2 1432.18   54.40
  11   1   2 1379.30   54.40
 -11   1  -2 1307.36   54.29
   3   5  -4  171.64    7.41
  -3  -5   4  194.42   10.06
   3   5  -4  141.74   11.16
  -3  -5   4  197.63    9.05
  -3   5   4   95.61    9.17
   3  -5  -4  169.94    8.65
  -3  -5   4  179.36   11.96
  -3  -5   4  168.86    7.92
  -3   5   4  123.41    9.38
  -3  -5   4  174.81    8.03
 -10   2   4 4675.89  195.92
 -10  -2   4 4972.63  195.01
  10   2  -4 5191.94  198.53
  10  -2  -4 5166.31  195.43
 -10  -2   4 5555.04  199.35
 -10   2   4 5276.35  195.52
  10   2  -4 4969.99  195.45
  10   2  -4 4884.41  194.89
  10  -2  -4 4874.60  195.73
 -10  -2   4 5228.34  195.97
  10  -2  -4 5083.21  195.27
 -10   2   4 5234.43  195.85
   3   1  -7  132.69   16.88
  -3   1   7  121.17    6.05
  -3   1   7  124.87   11.24
   3  -1  -7  116.39    8.21
   3   1  -7  113.75    5.59
  -3  -1   7  119.77    5.92
   3  -1  -7  108.94    6.10
   3  -1  -7  111.19   11.04
  -3  -1   7   91.99   12.44
   3  -1  -7  118.95    4.39
  -3  -1   7  114.31    8.72
  -3   1   7   97.59    8.85
  12   0  -2 1276.81   53.59
 -12   0   2 1301.42   54.43
  12   0  -2 1326.71   51.46
 -12   0   2 1246.27   51.36
   0  -6  -2 1611.11   68.93
   0   6   2 1687.27   70.44
   0  -6   2 2270.43   71.46
   0  -6  -2 1721.64   70.17
   0  -6   2 2114.60   71.34
   0   6  -2 1619.57   70.89
   0  -6  -2 1218.88   69.60
   0  -6   2 1676.93   68.85
   0  -6  -2 2133.54   72.60
   0  -6   2 1695.61   70.78
   0   6   2 2035.59   71.12
   4   0  -7    0.38    0.92
  -4   0   7   -4.37    8.06
   4   0  -7    0.12    2.83
  -4   0   7    0.59    4.82
  -4   0   7   -0.02    1.26
  -4   0   7    1.81    2.58
   4   0  -7   -4.03   12.15
  -9   3   4  818.66   32.13
   9  -3  -4  751.05   31.47
   9   3  -4  749.04   30.58
  -9   3   4  645.15   30.00
  -9  -3   4  749.90   30.50
   9   3  -4  775.13   31.17
  -9   3   4  908.86   32.16
  -9  -3   4  799.18   31.52
   9  -3  -4  779.90   31.05
   9   3  -4  741.26   31.16
   9   3  -4  798.54   34.78
   9  -3  -4  709.20   29.69
  -7  -5  -1 7116.10  273.07
  -7  -5  -1 6947.78  269.71
   7  -5   1 6877.95  269.70
  -7   5  -1 7439.12  274.86
   7  -5   1 6949.62  271.50
  -7  -5  -1 6833.88  267.90
   7  -5   1 7018.68  270.03
  -7   5  -1 7912.12  270.74
   7   5   1 6836.09  269.51
   7   5   1 7047.00  268.65
   1  -1   7 1010.15   21.96
   1  -1   7 1155.43   28.43
  -1   1  -7  944.79   33.47
  -1  -1  -7 1064.45   22.85
  -1  -1  -7  944.17   30.91
  -1  -1  -7 1031.53   27.36
   1   1   7 1077.65   22.89
   1   1   7  924.60   29.27
  -1   1  -7 1065.51   22.01
   2  -6  -2  710.23   24.40
  -2  -6   2  515.37   19.86
  -2  -6   2  613.17   24.02
   2   6  -2  547.28   24.59
  -2  -6   2  548.07   24.20
  -2   6   2  583.76   22.42
  -2   6   2  421.14   23.15
  -2  -6   2  546.01   21.57
  -2   6   2  649.35   24.94
  -2  -6   2  232.87   21.66
   2  -6  -2  601.62   22.39
   2  -6  -2  183.01   20.96
  -7  -5   2  160.15   12.56
   7  -5  -2  147.76    9.45
  -7   5   2  174.51    9.70
   7   5  -2  152.97   11.64
  -7   5   2  158.24    9.24
  -7  -5   2  154.99    8.20
   7  -5  -2  128.40    9.15
  -7  -5   2  165.59    8.93
  -5  -5  -3 1026.69   43.68
  -5  -5  -3 1166.97   46.14
  -5  -5  -3 1008.69   46.41
   5  -5   3  991.07   47.46
   5  -5   3 1187.03   44.41
   5   5   3 1042.58   44.13
  -5   5  -3 1227.39   45.12
  -5   5  -3 1159.90   45.30
  -5   5  -3 1189.05   52.70
   5  -5   3 1108.66   43.96
   5   5   3  974.18   46.36
   5   5   3 1002.71   43.53
  -9   3  -3 1913.26   72.43
  -9   3  -3 1916.31   76.67
  -9  -3  -3 1846.52   76.05
   9  -3   3 1773.18   71.58
   9  -3   3 1851.05   71.14
   9  -3   3 1831.67   75.13
   9   3   3 1850.69   75.85
  -9   3  -3 1996.38   71.68
   9   3   3 1779.45   71.65
   9   3   3 2010.94   72.78
   8   0   5    1.27    2.07
   8   0   5   -6.56    6.99
  -8   0  -5    0.07    2.74
  -8   0  -5    0.76    2.70
  -8   0  -5    3.45    7.37
  -2   0  -7    0.65    3.56
   2   0   7    0.93    1.49
  -2   0  -7    0.48    1.57
   2   0   7   -1.44    5.49
  -2   0  -7   -0.42    8.62
   2   0   7    0.50    0.76
   8   0  -6 1370.88   54.49
  -8   0   6 1315.26   52.19
  -8   0   6 1388.29   53.48
   8   0  -6 1305.82   52.10
  -8   0   6 1472.66   55.87
  -6  -4  -4 1557.76   58.31
  -6  -4  -4 1420.19   58.31
  -6   4  -4 1547.67   64.79
   6   4   4 1493.50   58.11
   6  -4   4 1549.88   58.65
  -6   4  -4 2020.12   59.33
  -6  -4  -4 1365.23   61.17
   6  -4   4 1588.33   63.49
  -6   4  -4 1945.22   60.13
   6   4   4 1560.66   59.95
   6  -4   4 1569.25   57.79
   6  -4   4 1535.02   58.08
 -12   0  -1    0.15    7.07
 -12   0  -1    5.19    3.23
  12   0   1    2.63    2.20
  12   0   1    2.26    5.22
 -12   0  -1    3.52    3.32
  12   0   1    3.56    2.64
   4  -6   0   33.76    5.67
   4  -6   0   35.26    5.11
   4   6   0   31.93    4.14
   4  -6   0   22.75    7.51
  -4   6   0   39.12    5.96
  -4  -6   0   31.23    2.43
   4  -6   0   39.94    5.06
  -4  -6   0   32.58    7.43
   4   6   0   32.01    6.21
  -4  -6   0   26.48    3.83
  10  -2   3 1223.51   49.28
 -10  -2  -3 1366.11   49.95
  10  -2   3 1297.45   53.94
 -10   2  -3 1327.02   49.79
  10  -2   3 1268.41   49.91
 -10  -2  -3 1091.71   49.91
 -10   2  -3 1229.83   50.26
  10   2   3 1395.58   51.04
  10   2   3 1207.84   49.88
  10   2   3 1282.99   54.10
 -10   2  -3 1180.09   53.65
 -10  -2  -3 1286.94   54.55
  -5  -3   6  811.24   32.25
   5   3  -6  826.94   33.23
  -5   3   6  780.37   33.27
   5  -3  -6  851.69   35.09
  -5  -3   6  854.77   31.19
  -5   3   6  864.17   33.00
   5  -3  -6  955.71   33.48
   5  -3  -6  524.40   33.12
   5   3  -6  871.28   31.45
   5  -3  -6  665.24   31.94
   5   3  -6  866.54   32.46
  -5  -3   6  821.64   33.10
  -5   3   6  482.04   31.59
  -2  -6  -2  180.34   11.66
  -2  -6  -2  180.47    9.55
   2   6   2  180.21   11.59
   2  -6   2  214.54   11.02
  -2  -6  -2  161.37    9.19
   2  -6   2  210.76   11.13
  -2  -6  -2  129.92   11.40
   2  -6   2  163.40   10.94
   2  -6   2  182.04   17.38
  -4   6   1  166.98   10.04
   4   6  -1  145.21   10.83
  -4  -6   1  135.83    8.15
  -4   6   1  153.58   10.68
   4  -6  -1  166.25    9.47
   4  -6  -1  166.30   10.08
  -4  -6   1  154.35   11.92
   4  -6  -1  154.91    8.82
  -4   6   1  145.99    8.36
   6   0   6 1519.79   55.78
  -6   0  -6 1384.64   58.25
   6   0   6 1416.25   58.27
  -6   0  -6 1290.86   52.49
   6   0   6 1350.59   52.44
  -6   0  -6 1296.21   54.22
  -3  -3  -6  559.15   26.48
  -3   3  -6  778.40   23.73
  -3  -3  -6  522.11   23.25
  -3  -3  -6  529.46   22.48
   3  -3   6  798.22   23.28
  -3   3  -6  563.78   30.12
   3  -3   6  655.56   30.18
   3  -3   6  581.33   21.88
   3  -3   6  652.17   24.96
   3  -3   6  629.95   22.19
   3   3   6  566.87   25.92
   3   3   6  504.95   25.84
  -3  -3  -6  580.05   24.76
   3   3   6  524.02   22.34
  -3  -5  -4 2255.28  123.01
   3  -5   4 3671.83  123.25
   3   5   4 2910.23  124.73
   3  -5   4 3164.82  128.40
   3   5   4 3214.22  123.91
  -3  -5  -4 2931.58  124.46
   3  -5   4 3814.00  123.43
  -3   5  -4 3993.78  124.92
  -3  -5  -4 3118.19  123.25
   3  -5   4 3186.08  122.40
  -3  -5  -4 2970.36  122.42
   3  -5   4 2740.33  123.91
  11  -3  -1 1897.64   74.51
  11  -3  -1 1944.91   75.02
 -11   3   1 2070.93   75.83
 -11  -3   1 1834.77   74.25
 -11   3   1 1706.00   74.65
  11   3  -1 1903.18   74.27
  11   3  -1 1935.15   77.95
  11  -3  -1 1663.14   74.20
  11   3  -1 1959.78   74.46
 -11   3   1 2106.41   75.25
  10   0  -5   -0.64    2.70
  10   0  -5   -2.52    3.14
 -10   0   5    0.08    3.36
  10   0  -5   -0.45    4.16
 -10   0   5    0.54    5.43
 -10   0   5    0.43    2.08
  11   3   0 1600.17   67.94
 -11   3   0 1645.21   64.91
 -11   3   0 1803.78   66.79
 -11  -3   0 1639.20   64.46
  11   3   0 1580.85   64.59
 -11  -3   0 1403.88   64.30
  11  -3   0 1732.35   64.62
 -11   3   0 1683.20   65.08
 -11  -3   0 1614.45   68.63
  11   3   0 1734.94   64.50
  11  -3   0 1560.85   64.27
  11  -3   0 1612.64   65.60
  11  -1  -4  741.41   32.68
 -11  -1   4  892.20   32.71
 -11   1   4  770.74   31.44
 -11   1   4  805.69   33.27
  11   1  -4  802.39   31.83
  11  -1  -4  696.25   31.22
  11   1  -4  762.27   31.20
 -11   1   4  788.40   32.27
  11  -1  -4  690.13   31.69
  11   1  -4  793.60   34.35
 -11  -1   4  859.69   35.13
 -11  -1   4  719.94   31.18
   4   4   5  967.02   35.06
   4  -4   5 1051.44   32.47
  -4  -4  -5  832.73   35.99
   4  -4   5  878.37   38.56
   4  -4   5  848.23   32.89
   4   4   5  820.97   35.91
  -4   4  -5 1001.27   33.50
   4   4   5  856.10   32.13
  -4  -4  -5  818.46   32.06
   4  -4   5  945.46   32.16
  -4  -4  -5  810.25   33.46
   4   6   1  104.29    6.54
  -4   6  -1   80.85    8.20
   4  -6   1   92.18   10.11
   4   6   1  102.72    9.31
   4  -6   1  101.74    7.37
  -4  -6  -1   95.53    5.37
   4  -6   1  124.01    8.42
  -4  -6  -1  104.37    6.46
  -4  -6  -1  121.73   10.19
   4  -6   1  111.90    7.46
  -2   2   7 1460.03   27.07
  -2  -2   7 1294.00   24.89
   2  -2  -7 1363.85   20.64
   2  -2  -7 1303.34   28.59
  -2  -2   7 1234.79   14.73
   2   2  -7 1241.27   23.55
   2   2  -7 1284.53   18.96
   2  -2  -7 1134.91   24.75
  -2   2   7 1234.50   26.54
  -2  -2   7   45.84   13.62
  -2   2   7 1344.92   20.72
   2  -2  -7  104.42   14.14
  -2  -2   7 1150.46   18.53
   0   2  -7  460.88   26.42
   0  -2  -7  548.63   23.65
   0   2   7  464.55   18.35
   0   2   7  580.53   22.23
   0   2  -7  564.80   17.80
   0  -2  -7  567.25   21.82
   0   2   7  518.00   22.44
   0  -2   7  538.06   17.64
   0  -2   7  573.26   26.67
   0  -2  -7  586.83   17.44
   0  -2  -7  544.30   18.67
   0  -2   7  595.01   21.56
 -12   0   3    0.99    2.85
 -12   0   3   -0.28    5.86
 -12   0   3   -1.39    3.98
  12   0  -3    1.08    2.98
  12   0  -3   -0.66    4.73
  12  -2  -1 3354.13  125.90
  12   2  -1 3512.00  125.75
  12  -2  -1 3327.86  127.34
 -12  -2   1 2876.65  129.44
  12   2  -1 3364.64  129.24
 -12   2   1 2947.86  125.79
 -12   2   1 3275.01  127.54
  12   2  -1 3139.00  125.51
 -12   2   1 3295.52  126.25
 -12  -2   1 3079.32  125.67
  12  -2  -1 3305.44  125.72
   6   4  -5   33.36    3.99
   6   4  -5   27.20    3.29
   6  -4  -5   27.01    4.20
  -6  -4   5   29.84    3.70
   6   4  -5   24.78    6.78
  -6  -4   5   28.38    2.61
  -6   4   5   27.82    4.23
  -6  -4   5   31.00    7.71
  -6  -4   5   24.52    4.00
   6   4  -5   25.83    3.60
   5  -1  -7    2.90    4.95
  -5  -1   7    4.82    3.18
   5   1  -7    1.86    3.96
  -5  -1   7    3.39    4.83
  -5   1   7    0.19    6.84
  -5  -1   7    4.32    5.73
   5  -1  -7    4.36    1.79
   5  -1  -7    2.31    4.50
   5   1  -7    4.18    1.23
  -5   1   7    1.78    5.10
   5   1  -7    5.60    2.64
  -5   1   7    2.00    2.40
  -5  -1   7    1.70    8.45
  -5  -1   7    3.16    1.31
  -5   1   7    3.33    2.77
  -5  -5   4   78.08    4.94
  -5  -5   4   87.61    5.94
   5   5  -4   77.82    4.47
   5   5  -4   86.77    5.68
   5  -5  -4   81.27    7.02
   5  -5  -4   82.25    6.98
  -5   5   4   93.51    6.83
  -5  -5   4   85.27    9.79
   5   5  -4   83.74    9.22
  -5   5   4   89.66    7.19
  -5  -5   4   81.26    5.27
 -11   3   2  218.09   11.28
  11  -3  -2  173.90   10.21
 -11   3   2  214.38   10.82
  11  -3  -2  202.60   10.45
  11   3  -2  213.68   10.60
 -11  -3   2  208.28   10.80
  11   3  -2  221.09   14.16
  11  -3  -2  199.31   10.66
 -11  -3   2  212.27   10.28
   8   4   3  330.83   15.11
   8  -4   3  328.13   14.06
  -8   4  -3  377.61   15.70
   8  -4   3  317.15   17.36
   8  -4   3  322.96   14.14
  -8   4  -3  327.50   14.43
  -8   4  -3  299.99   19.22
   8   4   3  326.07   14.23
  -8  -4  -3  307.53   18.50
  -8  -4  -3  305.69   13.63
   8   4  -4   86.85    5.67
  -8  -4   4   73.95   10.63
  -8  -4   4   98.68    6.38
  -8   4   4  116.35    7.42
  -8  -4   4   93.22    5.61
   8   4  -4   89.25    8.99
  -8   4   4   85.73    6.60
   8   4  -4   96.41    5.90
   8  -4  -4   87.49    6.80
   8  -4  -4   92.59    6.69
 -12  -2   0  705.63   31.14
  12  -2   0  709.18   30.94
 -12   2   0  736.25   31.29
  12   2   0  792.61   34.79
 -12   2   0  824.86   34.16
  12  -2   0  809.28   33.11
  12   2   0  713.80   30.77
 -12  -2   0  767.15   31.33
 -12   2   0  799.57   31.55
  12  -2   0  725.33   30.99
  12   2   0  796.94   31.14
  10   4  -1  481.63   26.46
  10  -4  -1  467.10   22.76
  10   4  -1  522.00   23.25
  10  -4  -1  516.58   22.87
 -10   4   1  436.70   22.91
 -10  -4   1  510.24   22.59
 -10   4   1  474.86   23.39
 -10   4   1  557.03   24.15
  10   4  -1  463.15   22.43
 -10  -4   1  524.32   27.20
  -7  -5  -2 1012.08   44.20
  -7   5  -2 1133.68   41.95
   7  -5   2 1050.83   41.25
   7  -5   2 1016.31   43.85
   7  -5   2  973.92   40.70
   7   5   2 1051.70   40.80
  -7   5  -2  867.27   44.27
   7   5   2  995.45   40.79
  -7  -5  -2  958.18   39.56
  -4   6   2 2973.06   87.41
   4  -6  -2 3145.42   87.42
   4  -6  -2 2563.14   84.23
  -4  -6   2 2164.10   82.46
  -4  -6   2 2577.63   88.58
  -4  -6   2 2523.04   84.67
   4  -6  -2 2717.98   86.15
  10  -4   0   37.98    4.53
  10  -4   0   42.53    4.55
 -10   4   0   36.70    4.28
  10   4   0   43.02    7.13
 -10  -4   0   39.92    4.10
 -10  -4   0   38.35    9.14
  10   4   0   44.53    4.24
 -10   4   0   39.65    4.97
  10   4   0   41.41    3.22
 -10   0  -4 4505.28  165.10
  10   0   4 4275.70  165.48
 -10   0  -4 4170.79  165.72
  10   0   4 4117.35  164.85
  10   0   4 4662.42  170.21
   0  -6   3 1300.50   46.60
   0   6   3  808.11   46.56
   0   6   3 1055.06   46.27
   0  -6   3 1378.94   47.22
   0  -6  -3 1194.43   46.08
   0  -6   3 1086.78   47.26
   0   6  -3 1094.07   47.59
   0  -6   3 1139.71   44.13
   0  -6  -3 1043.65   46.10
   0  -6   3 1080.43   44.82
   7  -5  -3 1121.02   44.90
  -7   5   3 1199.89   45.14
   7   5  -3 1033.71   47.33
  -7  -5   3 1014.06   43.48
  -7  -5   3 1102.75   44.41
   7   5  -3 1048.48   43.71
  -7  -5   3 1145.98   48.02
  -7   5   3 1076.15   44.71
  11   3   1  255.03   11.21
 -11  -3  -1  239.17   15.83
 -11  -3  -1  233.48   11.47
  11  -3   1  258.32   11.81
 -11   3  -1  270.02   12.27
  11  -3   1  232.09   11.41
 -11   3  -1  249.51   14.77
 -11  -3  -1  237.82   11.54
  11   3   1  179.01   11.13
  11   3   1  224.67   11.32
  11  -3   1  254.57   13.69
  11   3   1  238.31   15.26
  12   2  -2  561.57   25.26
 -12  -2   2  512.76   21.46
 -12   2   2  511.01   23.09
  12   2  -2  486.95   21.41
  12  -2  -2  501.86   22.43
 -12  -2   2  552.05   25.70
  12  -2  -2  449.13   21.68
 -12   2   2  483.41   21.53
  -3  -1  -7  311.60   17.64
  -3   1  -7  310.52   19.38
   3   1   7  363.55   15.65
   3  -1   7  308.99   17.59
   3  -1   7  353.04    9.97
  -3  -1  -7  355.36   10.81
   3   1   7  311.37   10.21
  -3   1  -7  343.78   13.39
   3   1   7  341.52   11.01
   3  -1   7  350.52   15.01
   3  -1   7  306.42    9.77
  -3  -1  -7  319.16   13.76
  -6   0   7   -0.13    1.60
   6   0  -7    1.41    2.98
   6   0  -7    1.95    1.57
  -6   0   7   -5.60    8.08
  -6   0   7    1.07    5.04
  -6   0   7   -0.14    2.98
  -6   0   7    1.47    5.54
   4  -2  -7 3927.95  166.29
   4  -2  -7 5018.14  170.64
  -4  -2   7 4736.50  165.67
   4   2  -7 4726.02  167.13
   4  -2  -7 4686.31  167.65
  -4  -2   7 4748.57  169.03
  -4  -2   7 4632.72  167.16
   4  -2  -7 4066.98  170.21
  -4   2   7 4990.04  170.41
  -4   2   7 4768.70  170.67
   4   2  -7 4898.04  165.88
   4   2  -7 4384.11  168.97
  -4   2   7 5470.75  168.65
 -11   1  -3  734.30   34.71
  11   1   3  834.58   35.11
  11  -1   3  783.37   34.15
  11  -1   3  742.28   29.42
 -11  -1  -3  806.02   30.05
 -11   1  -3  758.09   29.81
  11   1   3  786.73   30.21
  11  -1   3  772.07   30.20
 -11   1  -3  743.08   30.47
  11   1   3  875.69   31.61
 -11  -1  -3  758.83   30.45
   2  -6  -3 3153.85  115.56
  -2   6   3 2886.77  114.31
  -2  -6   3 3336.79  115.72
  -2  -6   3 2948.92  113.80
  -2  -6   3 2790.96  112.58
   2   6  -3 2370.08  115.86
  -2   6   3 3345.39  115.96
   2  -6  -3 2668.37  113.77
  -2  -6   3 2855.50  116.48
  -2   6   3 3297.87  116.36
   2   4  -6   54.74    4.89
   2  -4  -6   46.14    5.66
   2  -4  -6   45.10    6.29
   2  -4  -6   66.52    5.94
   2  -4  -6   51.76    6.86
  -2   4   6   51.73    6.05
  -2   4   6   54.41    5.21
  -2  -4   6   43.21    7.94
  -2  -4   6   58.89    4.01
  -2  -4   6   60.25   11.79
  -2  -4   6   53.44    6.03
  -2  -4   6   74.16    5.17
  -2  -4   6   55.78    3.64
  12   0   2 3139.00  122.19
  12   0   2 3349.33  126.96
 -12   0  -2 3109.82  126.88
 -12   0  -2 3278.25  122.75
  12   0   2 3023.98  122.57
   0  -4   6 2106.29   70.52
   0   4  -6 2045.08   71.27
   0  -4   6 2152.38   72.35
   0   4   6 1979.32   73.13
   0   4   6 2212.02   72.13
   0  -4  -6 2048.29   70.67
   0  -4  -6 2556.35   72.73
   0   4   6 2146.28   73.85
   0  -4  -6 1846.22   72.77
   0  -4  -6 2052.32   73.42
   0  -4   6 2373.73   70.66
   0  -4   6 1845.12   73.97
   0  -4   6 2185.05   80.26
   0  -4   6 2159.67   69.95
 -10  -4   2  210.66   10.86
 -10  -4   2  182.81   14.82
 -10  -4   2  210.33   11.40
 -10   4   2  222.80   11.13
  10  -4  -2  287.91   10.82
  10   4  -2  246.66   11.90
 -10   4   2  246.28   12.28
  10   4  -2  195.93   14.21
  10  -4  -2  206.73   11.50
  10  -4  -2  191.38   11.22
  -1  -5   5   32.37    7.21
  -1   5   5   41.67    5.18
  -1  -5   5   28.34   11.86
  -1  -5   5   35.69    4.34
   1   5  -5   38.22    3.49
   1  -5  -5   11.90    5.63
  -1  -5   5   37.50    3.96
   1  -5  -5   34.25    5.92
   1  -5  -5   30.04    5.17
  -1   5   5   33.81    5.44
   1  -5  -5   38.62    3.85
   1  -5  -5   28.80    5.53
  -1  -5   5   48.64    5.32
  -1  -5   5   34.02    3.14
   8   2   5   18.20    2.68
   8  -2   5   32.65    7.98
  -8  -2  -5   27.11    3.88
  -8  -2  -5   17.55    2.59
   8   2   5   26.50    5.22
   8   2   5   21.44    7.42
  -8   2  -5   20.90    2.79
  -8  -2  -5   19.97    2.37
   8  -2   5   17.67    1.55
  -8  -2  -5   24.70    7.93
   8  -2   5   23.68    3.40
   8  -2   5   21.27    4.55
   2   2   7  831.54   29.84
  -2  -2  -7  861.83   32.60
   2  -2   7  901.38   37.84
   2  -2   7 1023.26   33.72
  -2   2  -7  886.55   38.79
   2  -2   7  866.05   28.82
   2  -2   7  819.93   28.38
  -2  -2  -7  855.17   29.05
   2   2   7  833.14   34.60
  -2  -2  -7  828.08   34.72
  -2  -2  -7  966.59   30.19
   4   6   2 1519.18   66.59
   4  -6   2 1505.19   67.98
   4  -6   2 1388.31   65.08
  -4  -6  -2 1548.73   63.61
   4   6   2 1683.69   64.29
  -4  -6  -2 1436.98   64.16
  -4   6  -2 1794.65   65.96
   4  -6   2 1752.68   64.95
  -4  -6  -2 1552.26   66.70
   8   2  -6 3924.90  140.52
   8   2  -6 3755.62  141.81
  -8  -2   6 3613.88  137.84
   8  -2  -6 4241.80  142.14
  -8   2   6 2727.73  140.25
  -8  -2   6 3613.47  142.38
  -8   2   6 3670.62  138.80
  -8   2   6 3847.92  139.72
   8   2  -6 3282.63  138.63
   8   2  -6 3654.19  137.93
  -8   2   6 3307.25  139.10
  -8  -2   6 3492.24  138.97
   8  -2  -6 3582.96  138.24
  12  -2   1 3114.97  123.33
  12   2   1 2847.91  120.53
  12   2   1 3009.45  120.83
 -12  -2  -1 3315.68  121.19
  12   2   1 3459.31  125.39
 -12   2  -1 3175.80  124.30
 -12   2  -1 3119.41  121.02
 -12  -2  -1 3211.47  121.29
  12  -2   1 3077.48  120.62
  12  -2   1 3110.12  120.86
  10  -4   1  365.48   17.24
  10   4   1  393.01   16.61
 -10   4  -1  428.07   21.19
  10  -4   1  416.70   19.34
  10  -4   1  382.42   17.09
 -10  -4  -1  386.63   17.27
 -10   4  -1  382.19   17.55
 -10  -4  -1  376.53   21.60
  10   4   1  370.32   17.13
  10   4   1  373.36   20.37
 -10  -4  -1  400.70   17.66
   2   6   3 2277.59   98.31
  -2  -6  -3 2182.09   98.02
   2  -6   3 2317.06  102.16
   2  -6   3 2608.35   97.28
  -2  -6  -3 2389.25   96.84
  -2   6  -3 2888.65   99.20
   2  -6   3 2676.77   97.71
   2  -6   3 2303.03   98.18
   7  -3   5  682.98   32.41
  -7  -3  -5  749.22   27.78
  -7   3  -5  830.05   28.51
   7   3   5  763.35   27.81
   7   3   5  840.72   30.71
  -7   3  -5  617.09   34.02
   7  -3   5  810.57   29.22
   7  -3   5  734.84   26.67
  -7  -3  -5  766.26   33.01
   7  -3   5  744.85   27.43
  -7  -3  -5  780.16   28.84
   4   0   7    1.69    5.01
  -4   0  -7    0.20    3.04
   4   0   7    1.03    1.27
  -4   0  -7    0.65    0.74
  -4   0  -7   -2.43    9.10
   6   2   6 1982.86   77.34
   6  -2   6 1832.17   76.93
  -6  -2  -6 1893.93   78.81
  -6   2  -6 2122.92   84.83
   6   2   6 2141.36   80.76
  -6   2  -6 2225.03   77.74
   6  -2   6 1924.77   82.83
   6  -2   6 2097.59   79.46
  -6  -2  -6 1805.68   77.55
  -6  -2  -6 1958.66   82.12
  -6  -2  -6 2067.52   77.45
  -6   2  -6 2078.20   78.75
 -11   3   3  130.03    7.73
  11   3  -3  146.60    7.83
  11   3  -3  131.73    7.38
 -11  -3   3  126.33    7.14
  11  -3  -3  147.90    7.76
 -11   3   3  132.05    8.13
 -11   3   3  110.46    8.17
  11   3  -3  111.19   10.39
 -11  -3   3  137.79    8.03
  11  -3  -3  116.38    8.31
   1   5   5 7315.93  202.56
   1  -5   5 7822.79  203.70
   1  -5   510214.60  202.81
  -1  -5  -5 8273.29  200.50
  -1   5  -5 9324.58  202.65
   1  -5   5 7699.66  210.16
  -1  -5  -5 8200.49  202.77
  -1  -5  -5 7797.71  203.20
   1   5   5 8409.09  203.16
  -1  -5  -5 8971.64  202.75
   1  -5   5 8717.34  200.49
   1  -5   5 7330.50  199.97
 -10   2   5 1668.35   66.97
  10   2  -5 1763.44   68.24
 -10  -2   5 1827.14   71.31
  10   2  -5 1806.76   70.22
 -10  -2   5 1678.77   66.39
 -10   2   5 1876.85   67.96
  10  -2  -5 1655.32   66.72
 -10   2   5 1668.92   67.74
  10   2  -5 1582.56   66.32
  10  -2  -5 1651.83   67.43
 -10  -2   5 1691.50   67.44
  10  -2  -5 1686.28   66.97
   9   1  -6  357.54   14.98
  -9  -1   6  326.59   14.95
   9   1  -6  390.85   17.95
  -9   1   6  354.52   17.90
  -9  -1   6  358.22   16.52
   9  -1  -6  340.94   15.17
  -9  -1   6  382.33   19.37
  -9   1   6  342.46   15.27
   9   1  -6  381.52   18.51
  -9   1   6  331.31   16.21
  -3  -5   5  584.52   22.48
  -3  -5   5  482.61   24.86
   3   5  -5  520.64   24.66
  -3  -5   5  490.52   21.52
  -3  -5   5  555.08   21.63
  -3  -5   5  530.23   20.96
   3  -5  -5  421.68   22.97
  -3   5   5  445.74   21.46
  -3   5   5  416.34   22.30
   3  -5  -5  473.09   22.37
  -3   5   5  494.83   22.57
   3   5  -5  487.10   20.70
   3  -5  -5  486.00   21.58
  -9   3   5 1890.90   71.44
   9   3  -5 1973.97   75.44
   9  -3  -5 1736.29   71.70
  -9   3   5 1699.20   72.23
  -9  -3   5 1924.37   72.36
   9  -3  -5 1957.49   72.61
   9   3  -5 1876.53   71.42
   9   3  -5 1561.80   71.95
  -9  -3   5 1761.03   71.12
  -9   3   5 1926.09   72.90
  13   1  -1  468.24   22.56
  13  -1  -1  456.05   19.46
 -13  -1   1  437.95   19.47
 -13   1   1  461.42   22.67
  13   1  -1  440.26   19.02
  13  -1  -1  429.03   19.05
 -13  -1   1  472.74   23.48
 -13   1   1  428.89   19.36
  13   1  -1  405.07   18.95
 -13  -1   1  400.92   19.39
 -13   1   1  472.82   19.78
  13  -1  -1  485.22   21.97
  -6  -6   0 2824.70  111.83
   6  -6   0 2567.31  109.36
   6  -6   0 2573.20  108.60
   6  -6   0 3457.66  111.09
  -6   6   0 3240.99  111.20
   6   6   0 2781.08  108.88
  -6  -6   0 2667.47  108.88
   6  -6   0 2603.33  110.24
   4  -4  -6 1214.19   53.96
   4   4  -6 1286.82   53.25
   4   4  -6 1376.50   52.35
   4   4  -6 1463.14   53.39
  -4  -4   6 1396.65   52.98
  -4  -4   6 1329.50   56.71
  -4  -4   6 1299.72   52.05
  -4   4   6 1266.90   53.90
  -4  -4   6 1304.99   53.75
   4  -4  -6 1153.04   54.64
   4  -4  -6 1322.31   53.69
  -4   4   6 1281.79   53.47
  -4   4   6 1318.60   53.66
   4  -4  -6 1335.83   53.78
  -7  -3   6 1201.77   45.59
   7   3  -6 1241.69   45.79
  -7  -3   6 1209.05   47.28
  -7  -3   6 1245.23   46.86
  -7   3   6 1233.97   46.66
   7  -3  -6 1197.73   46.34
   7  -3  -6 1160.85   49.50
   7   3  -6 1137.93   47.40
  -7   3   6 1246.96   47.67
   7   3  -6 1135.09   46.51
   7   3  -6 1269.84   50.16
  -7  -1  -6  144.45    7.09
  -7   1  -6  138.39    6.97
   7   1   6  174.97    7.12
   7   1   6  164.59   12.83
  -7   1  -6  171.28    8.57
  -7  -1  -6  162.01    8.51
  -7  -1  -6  142.99   12.39
  -7   1  -6  188.17   14.78
   7  -1   6  148.11    6.85
   7  -1   6  166.96    9.76
   7  -1   6  153.70   12.30
  -6  -6   1  211.49   10.94
   6  -6  -1  152.72   11.03
  -6   6   1  238.47   12.45
   6  -6  -1  182.29   11.29
  -6  -6   1  209.08   13.97
   6  -6  -1  190.72   11.18
   6  -6  -1  205.13    9.96
  -6  -6   1  197.31   10.16
  12   2  -3 4935.50  181.60
  12   2  -3 4216.88  177.86
 -12   2   3 4728.55  179.00
  12  -2  -3 4265.50  178.14
 -12  -2   3 4658.92  178.53
  12  -2  -3 5020.06  179.01
  12   2  -3 4488.36  177.67
 -12  -2   3 4638.76  177.84
 -12  -2   3 5017.43  181.88
 -12   2   3 4641.84  178.10
   5   5   4   15.14    3.10
   5  -5   4   10.78    3.47
  -5  -5  -4   14.25    3.90
   5   5   4   16.43    5.01
   5   5   4   11.93    6.06
  -5   5  -4   15.65   11.27
  -5  -5  -4   15.19    2.85
  -5   5  -4   19.30    4.19
   5  -5   4   13.41    8.50
  -5  -5  -4   12.04    7.51
   5  -5   4   14.36    3.37
  -5  -5  -4    0.12    4.74
   5  -5   4   12.37    3.46
   2  -4   6 8486.72  344.56
   2  -4   6 9257.64  336.81
   2  -4   6 8532.53  338.29
  -2   4  -6 8628.13  337.65
   2  -4   610697.50  337.48
  -2   4  -611006.90  338.63
  -2  -4  -6 8171.45  339.83
  -2  -4  -6 8575.05  337.18
   2   4   6 7742.36  339.86
   2   4   6 8212.11  339.35
  -2  -4  -6 9051.29  338.23
   2   4   6 9649.71  338.58
  -2  -4  -6 8319.74  339.11
  -2  -4  -6 5459.04  337.70
  13   1   0 1179.56   48.58
 -13   1   0 1097.32   44.99
 -13   1   0 1158.37   48.19
 -13  -1   0 1099.78   45.00
  13   1   0 1010.21   44.44
  13  -1   0 1118.29   44.48
 -13  -1   0 1177.41   45.08
  13  -1   0 1174.47   47.63
  13  -1   0 1169.81   44.95
 -13  -1   0 1174.03   48.99
 -13   1   0 1068.25   44.96
  13   1   0 1069.49   44.58
  12   0  -4 1031.93   43.81
 -12   0   4 1096.36   43.97
  12   0  -4 1167.19   46.39
  12   0  -4 1068.85   44.22
 -12   0   4 1082.43   46.76
 -12   0   4 1149.32   45.04
  -4  -6   3  386.31   15.65
  -4  -6   3  517.67   18.61
  -4  -6   3  405.04   16.95
   4  -6  -3  259.34   17.92
  -4   6   3  404.31   18.39
  -4   6   3  205.55   17.80
   4  -6  -3  389.73   16.48
  -4  -6   3  409.72   20.62
  -9   1  -5  180.08    7.66
   9   1   5  193.32   12.48
  -9  -1  -5  175.43   13.45
   9  -1   5  211.12    9.88
   9   1   5  170.62    7.30
  -9  -1  -5  196.64    8.45
   9  -1   5  203.02   13.09
   9   1   5  208.19   10.15
  -9  -1  -5  179.55    7.66
   9  -1   5  202.16    7.49
  -5  -3  -6 5577.41  248.50
   5   3   6 6605.90  248.01
   5  -3   6 5807.58  247.01
  -5  -3  -6 5978.20  251.89
   5  -3   6 6916.37  249.84
   5  -3   6 6902.10  255.13
   5  -3   6 6940.96  247.24
  -5  -3  -6 6048.36  249.59
   5   3   6 5528.59  251.50
   5   3   6 6490.64  251.03
   5  -3   6 6421.26  247.56
  -5  -3  -6 6562.79  248.05
  -1  -3   7   44.35    6.37
  -1  -3   7   38.93    7.07
  -1  -3   7   47.91    3.21
   1  -3  -7   45.06    3.45
   1   3  -7   47.12    3.94
  -1   3   7   38.47    6.79
  -1  -3   7   51.67    2.76
  -1   3   7   43.86    4.47
  -1  -3   7   48.99   11.54
   1  -3  -7   48.01    6.49
   1  -3  -7   12.55    4.23
   1   3  -7   45.35    4.74
   1  -3  -7   39.08    4.69
  -1  -3   7   48.47    3.46
   1  -3  -7   28.69    7.32
   9   3   4 1162.39   53.85
  -9  -3  -4 1212.51   50.00
   9  -3   4 1164.67   49.67
  -9  -3  -4 1252.14   50.05
   9  -3   4 1330.08   50.76
  -9   3  -4 1452.91   49.88
   9  -3   4 1189.16   49.02
  -9   3  -4 1225.85   55.54
  -9   3  -4 1267.93   50.54
   9  -3   4 1282.84   54.33
   9   3   4 1255.34   49.98
  -9  -3  -4 1216.44   54.25
   9   3   4 1321.04   51.42
  -9  -3  -4 1227.97   49.84
  11  -3   2 8100.79  321.38
  11   3   2 8659.98  318.87
 -11  -3  -2 8819.03  318.88
 -11   3  -2 8234.64  322.26
  11  -3   2 7676.65  318.13
  11   3   2 8356.77  318.63
  11   3   2 8252.23  322.96
 -11  -3  -2 8329.67  323.01
  11  -3   2 8243.31  318.68
 -11   3  -2 8304.23  318.75
   9  -5  -1  471.55   20.22
  -9  -5   1  388.78   23.05
  -9  -5   1  439.18   19.37
   9   5  -1  380.43   23.21
  -9   5   1  287.18   19.65
  -9  -5   1  494.20   20.16
   9  -5  -1  460.09   19.23
   9  -5  -1  415.34   19.76
  -9   5   1  537.07   21.78
  13  -1  -2  889.07   37.49
  13  -1  -2  816.17   35.28
 -13  -1   2  954.14   39.71
 -13   1   2  833.33   35.38
  13   1  -2  928.73   38.47
 -13  -1   2  826.34   35.29
  13   1  -2  852.04   35.19
 -13   1   2  959.43   38.24
  -9   5   0 1004.44   41.86
   9  -5   0  983.82   41.53
  -9  -5   0  978.48   45.11
   9   5   0  921.27   44.82
   9   5   0  961.95   41.17
  -9  -5   0  866.95   40.96
   9   5   0  924.49   39.63
   9  -5   0  932.32   41.32
 -10   4   3  232.44   11.49
  10   4  -3  177.94    9.73
 -10   4   3  188.28   10.75
  10  -4  -3  205.22   10.80
 -10  -4   3  192.10   10.41
  10   4  -3  183.30   10.41
  10   4  -3  162.81   13.31
  10   4  -3  195.06    9.45
 -10  -4   3  195.47   14.61
 -10  -4   3  194.06    9.73
  10   2   4 1568.82   63.86
 -10  -2  -4 1651.19   64.20
  10  -2   4 1622.92   63.00
  10  -2   4 1651.74   68.36
  10   2   4 1691.50   65.45
  10   2   4 1679.52   68.96
 -10   2  -4 1630.16   63.42
 -10  -2  -4 1639.84   69.15
 -10   2  -4 1584.74   64.18
 -10   2  -4 1514.31   68.65
  10  -2   4 1458.40   63.65
 -10  -2  -4 1649.87   63.65
  -6  -6  -1  193.21    9.99
   6   6   1  197.92   10.11
   6  -6   1  191.54   10.31
  -6  -6  -1  191.36   13.79
   6  -6   1  171.80   10.40
  -6   6  -1  219.42   11.65
  -6  -6  -1  178.00    8.07
   6  -6   1  235.58   11.77
   6   6   1  178.17   13.10
   6  -6   1  160.16   12.38
  -7  -5  -3   11.72    5.95
   7   5   3   11.16    3.21
  -7   5  -3   12.84    3.64
  -7   5  -3    8.45    9.08
   7   5   3   11.96    4.20
   7  -5   3   14.15    6.11
   7  -5   3   11.08    3.06
  -7   5  -3   12.71    3.53
  -7  -5  -3   10.76    7.36
   7   5   3   16.89    6.79
  -7  -5  -3    9.26    2.68
   7  -5   3   14.03    3.43
  -7   1   7  261.75   12.59
  -7   1   7  263.14   14.30
  -7   1   7  224.12   11.26
   7  -1  -7  275.70   12.95
  -7  -1   7  258.52   12.57
  -7   1   7  203.77   16.67
   7   1  -7  218.13   13.81
  -7  -1   7  263.53   10.90
  -7  -1   7  238.98   15.34
  -7  -1   7  280.68   20.49
   7   1  -7  236.36   11.99
   7  -1  -7  251.03   11.21
   7   1  -7  258.50   10.86
   3   3  -7  356.07   16.21
   3  -3  -7  290.46   14.74
  -3  -3   7  396.23   13.63
  -3   3   7  336.11   15.44
  -3  -3   7  416.70   14.59
  -3  -3   7  319.31   22.28
  -3  -3   7  380.14   14.87
   3  -3  -7  319.47   17.56
  -3  -3   7  339.36   16.83
  -3   3   7  337.38   17.36
   3  -3  -7  347.50   18.45
   3  -3  -7  386.74   15.87
   3   3  -7  395.48   15.11
  -3   3   7  344.84   17.74
  11   1  -5  420.00   20.50
 -11   1   5  384.24   17.50
 -11   1   5  407.05   18.53
  11   1  -5  382.91   17.93
 -11   1   5  433.23   19.96
  11  -1  -5  377.53   17.59
 -11  -1   5  414.13   18.82
  11  -1  -5  418.35   19.08
 -11  -1   5  457.42   22.51
  11  -1  -5  371.39   18.17
 -11  -1   5  388.07   17.31
  11   1  -5  423.70   17.41
  -6   2   7 2408.39   88.09
  -6  -2   7 2196.78   86.60
   6  -2  -7 2193.92   85.80
  -6   2   7 2270.75   87.19
   6   2  -7 2417.50   85.47
   6  -2  -7 2274.51   89.51
   6  -2  -7 2235.79   87.03
   6   2  -7 2261.14   86.58
  -6  -2   7 2378.12   88.56
  -6  -2   7 2380.81   97.16
  -6  -2   7 2378.31   90.39
   6   2  -7 2122.03   88.25
  -6   2   7 2239.02   89.94
  -6  -2   7 2210.46   85.23
   6  -6  -2  148.46    9.48
   6  -6  -2   75.74    8.75
   6  -6  -2  165.19    7.48
  -6  -6   2  151.83   12.62
  -6   6   2  170.24   10.34
  -6  -6   2  148.97    8.14
  -6   6   2  146.10    9.54
   6  -6  -2  107.43    7.78
  -6  -6   2  187.69    9.38
  10   4   2  310.63   18.64
  10  -4   2  331.76   15.00
  10  -4   2  311.04   14.39
 -10  -4  -2  342.30   20.19
  10   4   2  336.05   14.98
 -10  -4  -2  327.72   15.01
  10   4   2  311.11   14.76
 -10   4  -2  318.89   14.95
  10  -4   2  313.32   17.32
 -10   4  -2  371.18   20.32
  -1  -3  -7  528.64   22.87
  -1  -3  -7  646.68   21.80
   1  -3   7  558.73   28.36
   1   3   7  507.46   24.57
   1  -3   7  525.51   18.95
   1  -3   7  535.00   19.04
  -1  -3  -7  507.46   19.67
  -1  -3  -7  448.76   23.58
  -1   3  -7  484.63   21.20
  -1   3  -7  530.69   29.98
   1  -3   7  544.77   22.63
   1  -3   7  556.01   19.50
   1   3   7  437.70   20.27
  -7   5   4   15.85    4.62
   7  -5  -4   19.71    4.51
  -7  -5   4   11.55    7.73
  -7  -5   4   16.28    2.79
  -7  -5   4   18.16    3.57
   7   5  -4   11.61    6.66
  -7   5   4   11.69    3.74
   7  -5  -4   22.31    4.42
   7   5  -4   17.39    3.31
  12   2   2   67.94    5.04
  12  -2   2   70.41    5.05
  12  -2   2   65.55    5.67
 -12   2  -2   82.33    9.71
 -12   2  -2   66.57    4.86
  12   2   2   65.42    4.89
  12   2   2   89.22    6.09
 -12  -2  -2   68.79    5.16
  12   2   2   81.44    9.69
  12  -2   2   71.08    8.65
   6   4   5  208.58   14.75
  -6   4  -5  219.39   18.39
  -6  -4  -5  230.75   11.31
   6  -4   5  226.32   10.99
   6   4   5  223.91   11.25
   6  -4   5  232.04   16.45
   6  -4   5  244.95   10.77
  -6  -4  -5  253.92   13.08
   6   4   5  220.72   13.47
  -6  -4  -5  226.31   15.68
   6  -4   5  237.31   12.17
  -6  -4  -5  239.28   12.24
   9   5  -2   52.86    7.95
   9  -5  -2   62.53    3.45
   9  -5  -2   67.58    3.76
   9  -5  -2   70.19    5.84
   9  -5  -2   56.68    5.75
  -9  -5   2   60.89    5.43
  -9  -5   2   66.45    5.03
  -9   5   2   86.02    7.01
  -9  -5   2   72.40    9.80
 -13  -1  -1 7358.63  273.91
 -13   1  -1 7226.90  273.43
 -13  -1  -1 6751.53  269.22
  13  -1   1 7132.39  269.34
  13   1   1 7118.74  269.23
  13   1   1 6873.11  268.81
 -13  -1  -1 7234.15  269.60
  13  -1   1 7300.31  272.38
  13  -1   1 6781.69  268.76
  13   1   1 7463.52  273.47
 -13   1  -1 6922.76  269.30
 -13   1  -1 6689.80  269.47
   3  -5   5  292.16   11.37
  -3   5  -5  303.10   12.59
  -3  -5  -5  277.07   12.68
  -3  -5  -5   41.44   10.30
   3  -5   5  285.74   11.31
   3  -5   5  230.78   10.89
   3   5   5  213.78   13.18
   3   5   5    3.85    8.96
   3   5   5  245.27   12.76
  -3  -5  -5  237.40   12.19
  -3  -5  -5  252.56   10.66
   3  -5   5  235.34   17.87
  -3  -5  -5  213.40   13.94
  -9  -5  -1 1906.87   79.88
  -9  -5  -1 1723.83   80.17
  -9  -5  -1 1927.64   83.55
   9   5   1 2025.94   78.99
   9  -5   1 1903.10   79.99
   9   5   1 1857.21   79.74
   9  -5   1 1985.38   79.90
  -9   5  -1 2147.09   80.75
   0  -6  -4 2767.36   82.45
   0  -6  -4 3036.88   84.19
   0   6   4 2928.83   84.19
   0  -6   4 3826.87   85.66
   0  -6   4 3508.18   99.07
   0  -6  -4 2978.49   84.26
   0  -6  -4  287.53   79.95
   0   6   4  434.87   80.02
   0  -6   4 3748.14   84.94
   0  -6   4 2939.29   86.02
   0  -6   4 2940.99   81.64
   0  -6   4 2960.43   81.95
   4  -6   3 4126.16  160.13
   4   6   3 4575.97  158.88
  -4  -6  -3 3911.75  158.46
   4  -6   3 4137.21  164.05
  -4  -6  -3 4038.59  160.97
  -4   6  -3 5325.82  161.83
   4  -6   3 4710.11  159.29
   4   6   3 4040.68  161.19
   4  -6   3 5142.28  160.07
   8   4   4   -0.53    4.64
  -8  -4  -4    0.89    2.55
   8  -4   4   -0.06    2.41
  -8   4  -4   -4.05    9.74
   8  -4   4    0.80    2.49
  -8  -4  -4   -3.48    7.58
   8  -4   4    1.50    3.15
  -8   4  -4    3.52    3.52
   8  -4   4    4.09    5.82
   8   4   4    1.65    2.76
  -8   4  -4   -0.43    2.85
  -8  -4  -4    2.22    2.17
   8   4  -5  385.92   21.17
  -8  -4   5  389.08   17.89
  -8   4   5  406.86   18.56
   8   4  -5  409.49   17.35
   8  -4  -5  423.81   18.11
   8  -4  -5  383.64   18.31
   8   4  -5  377.76   17.58
  -8  -4   5  382.49   16.92
  -8   4   5  386.74   18.53
   5  -5  -5 1794.36   62.87
   5  -5  -5 1471.85   60.61
  -5  -5   5 1550.11   60.69
   5   5  -5 1565.86   65.08
   5   5  -5 1440.16   60.38
  -5  -5   5 1565.43   65.06
  -5   5   5 1764.85   63.35
  -5   5   5 1522.26   62.30
  -5  -5   5 1439.50   60.85
  -5  -5   5 1537.78   61.44
   5   5  -5 1567.40   60.91
 -10   0   6 6164.03  229.57
  10   0  -6 6271.11  231.92
 -10   0   6 6218.74  232.75
 -10   0   6 5896.73  230.69
  10   0  -6 5922.67  232.54
  10   0  -6 5619.32  229.29
  -2   6   411955.50  461.58
  -2  -6   412182.70  461.02
  -2  -6   411568.50  460.39
  -2  -6   413204.00  461.86
  -2  -6   414395.60  463.19
  -2  -6   412199.10  464.26
   2  -6  -414004.80  463.55
  -2   6   411203.70  463.29
   2  -6  -411486.40  461.37
   2  -6  -414099.10  463.77
  -4  -2  -7 1263.75   43.99
   4  -2   7 1212.22   43.04
   4  -2   7 1222.25   46.65
  -4  -2  -7 1075.42   43.31
  -4   2  -7 1223.79   43.69
  -4   2  -7 1133.97   52.15
   4  -2   7 1234.25   51.16
   4   2   7 1109.94   43.43
  -4  -2  -7 1098.55   48.71
   4   2   7 1118.21   49.14
  -4  -2  -7 1186.79   46.37
 -12   0  -3    1.67    3.09
  12   0   3    3.26    3.54
  12   0   3    0.88    6.10
 -12   0  -3    1.48    2.96
 -12   0  -3    6.09    7.65
  12   0   3    1.28    2.40
  12   0   3    0.92    1.92
  -5  -1  -7  485.05   20.97
  -5   1  -7  552.64   28.84
  -5  -1  -7  509.30   23.31
  -5   1  -7  505.71   20.97
   5   1   7  516.88   21.03
  -5  -1  -7  503.89   27.18
   5  -1   7  576.89   24.68
  -5   1  -7  518.32   23.21
   5  -1   7  507.48   26.91
   5  -1   7  531.07   20.79
  -5  -1  -7  544.57   20.84
   2   0  -8  527.90   22.22
  -2   0   8  522.20   28.40
  -2   0   8  548.66   22.38
 -13   1   3 2675.70  108.42
  13   1  -3 2992.00  111.93
 -13  -1   3 2702.11  108.25
 -13   1   3 2955.26  110.83
  13   1  -3 2460.40  107.89
  13   1  -3 2811.42  108.41
  13  -1  -3 2916.47  108.61
 -13  -1   3 2978.98  112.68
 -13  -1   3 2718.78  109.12
  13  -1  -3 3121.59  110.71
   0   0   8   82.17   10.59
   0   0   8  104.91    9.22
   0   0  -8   86.01    5.06
   0   0   8   89.87    5.10
   0   0  -8   97.38    8.20
   0   0  -8   60.15   12.16
  -1  -7   0 1902.05   72.71
   1  -7   0 1926.63   72.65
  -1  -7   0 2132.81   72.58
   1   7   0 1674.15   72.03
  -1  -7   0 1679.83   70.15
   1  -7   0 1768.28   71.73
  -1   7   0 1775.93   71.77
  -1  -7   0 1736.92   72.24
  -1   7   0 1638.22   72.10
   1  -7   0 1562.68   71.24
  11   3  -4    8.71    6.61
 -11  -3   4    5.96    2.57
 -11   3   4    7.33    3.55
  11  -3  -4    8.69    4.11
  11   3  -4    7.16    2.90
  11  -3  -4    6.80    3.29
 -11   3   4    6.61    3.46
 -11  -3   4    7.31    3.27
  11   3  -4    6.69    3.15
  11  -3  -4    6.54    2.85
 -11   3   4    7.44    3.42
 -11  -3   4    4.56    7.42
  -8   0  -6  597.16   26.23
  -8   0  -6  614.03   31.97
  -8   0  -6  678.21   27.69
   8   0   6  681.69   32.35
   8   0   6  669.77   26.14
   8   0  -7    0.61    3.20
  -8   0   7   -3.84    9.41
  -8   0   7   -0.57    5.78
   8   0  -7    1.55    1.99
   8   0  -7   -0.14    4.50
  -8   0   7    1.59    3.16
  -8   0   7    0.99    1.82
  11   1   4  749.56   31.38
 -11   1  -4  795.60   31.73
 -11   1  -4  838.15   30.97
  11  -1   4  830.03   36.34
 -11  -1  -4  801.00   36.75
  11   1   4  825.89   36.35
 -11  -1  -4  856.47   31.11
  11   1   4  902.29   33.27
  11  -1   4  805.87   31.43
  11  -1   4  808.89   30.50
 -11   1  -4  819.61   36.96
 -11  -1  -4  776.97   31.76
   1  -1  -8  126.44    5.97
   1  -1  -8  122.69   12.32
  -1  -1   8   95.60    8.76
  -1  -1   8  136.90    5.20
   1   1  -8  126.35    4.95
  -1   1   8  143.82    5.81
   1  -1  -8  141.64    9.15
  -1   1   8  123.70    9.38
   1   1  -8  109.60   12.80
  -1   1   8  132.56   11.21
  -6  -6  -2   -0.62    5.96
  -6   6  -2   16.49    4.10
   6  -6   2    9.28    3.42
  -6  -6  -2    9.36    2.99
   6  -6   2    4.17    6.44
  -6  -6  -2    7.65    2.39
   6  -6   2   17.04    4.34
   6   6   2   14.24    3.35
   6   6   2    3.37    6.36
   6  -6   2    8.88    4.56
   6   6   2   12.10    3.37
  -6  -6  -2    9.13    7.56
  -6  -4   6 1751.58   60.62
  -6  -4   6 1657.12   61.82
  -6  -4   6 1670.61   65.60
  -6   4   6 1899.50   62.80
   6   4  -6 1863.24   62.28
  -6   4   6 1682.01   62.45
   6   4  -6 1833.44   61.01
   6  -4  -6 1948.36   62.20
   6   4  -6 1814.96   65.84
   6  -4  -6 1614.34   62.18
   6  -4  -6 2037.78   65.59
  -6  -4   6 1771.71   61.77
   6   4  -6 1647.20   61.90
  -1  -7   1   82.46    8.68
  -1   7   1   87.79    9.15
  -1   7   1  120.37    8.55
   1  -7  -1  123.28    8.80
  -1  -7   1  117.82    7.11
  -1  -7   1  123.22    9.93
  -1   7   1  105.13    8.85
   1  -7  -1   66.33    8.53
   1  -7  -1   88.07    8.92
  -1  -7   1  154.06   10.03
   1   7  -1  120.32    9.46
  -5  -3   7 5331.46  189.94
   5   3  -7 5862.12  188.93
   5   3  -7 5029.67  191.09
  -5   3   7 4488.28  189.97
   5  -3  -7 5045.28  189.71
   5  -3  -7 5800.20  193.33
  -5   3   7 4845.95  191.35
  -5  -3   7 5474.55  188.49
  -5  -3   7 4920.31  191.10
  -5   3   7 5039.00  190.47
   5   3  -7 5392.99  189.98
   5  -3  -7 5331.36  190.65
  12  -2  -4    8.82    5.03
  12   2  -4    3.99    5.63
  12  -2  -4    7.56    3.65
 -12   2   4    7.84    4.95
 -12   2   4    4.76    3.46
  12   2  -4    9.95    2.82
  12  -2  -4    7.16    3.88
 -12   2   4    4.38    2.84
 -12  -2   4    6.99    3.52
 -12  -2   4    6.23    7.40
 -12  -2   4    5.81    3.33
  12   2  -4    9.06    3.10
  -1  -7  -1 2914.30  147.50
   1  -7   1 3496.58  148.06
  -1  -7  -1 3851.85  146.66
  -1   7  -1 3756.25  148.17
   1  -7   1 3759.88  147.89
  -1  -7  -1 4609.27  149.78
   1   7   1 3724.83  148.33
  -1  -7  -1 3938.87  148.12
   1  -7   1 4091.75  148.96
  -2  -6  -4 1005.13   37.99
  -2  -6  -4  929.03   39.81
  -2  -6  -4  887.27   39.09
   2  -6   4  925.01   39.71
  -2   6  -4 1228.52   40.76
   2   6   4  924.44   39.90
   2  -6   4 1099.72   38.51
   2  -6   4  927.58   44.28
   2   6   4  608.01   39.39
   2  -6   4  984.54   37.21
   2  -6   4 1168.67   39.21
  -2  -6  -4  950.28   38.57
   4   4   6 1198.13   47.57
  -4  -4  -6 1167.39   51.37
   4  -4   6 1299.05   47.27
   4  -4   6 1615.79   48.20
   4  -4   6 1385.14   55.89
   4   4   6 1127.16   51.34
  -4   4  -6 1549.89   49.21
   4  -4   6 1363.78   47.63
  -4  -4  -6 1233.80   49.72
   4   4   6 1382.51   51.39
   4  -4   6 1277.50   49.08
  -4  -4  -6 1281.09   47.98
   3  -1  -8 3266.30   49.30
  -3  -1   8 2783.33   46.76
  -3   1   8 3152.49   48.97
  -3  -1   8 3045.03   57.83
  -3   1   8 3180.17   54.26
  -3  -1   8 3035.50   39.69
  -3   1   8 3198.49   40.90
   3  -1  -8 3113.94   40.76
   3  -1  -8 3133.41   35.52
   3   1  -8 3032.60   39.25
   3  -1  -8 2648.49   51.83
  -4   0   8 8677.63   58.96
  -4   0   8 9616.64   45.91
   4   0  -8 8505.17   25.44
   4   0  -8 9297.36   43.13
  -4   0   8 9867.73   81.82
 -10   0  -5    0.60    2.90
  10   0   5    1.37    7.09
 -10   0  -5   -3.13    8.72
  10   0   5    0.55    2.13
  -6  -6   3    0.29    2.16
  -6   6   3    0.48    3.96
  -6  -6   3   -1.12    7.75
  -6   6   3    1.09    4.05
  -6  -6   3    2.00    3.00
   6   6  -3   -0.87    2.86
   6  -6  -3   -2.13    3.90
  -9  -5   3  973.74   40.96
  -9   5   3  964.06   42.11
   9  -5  -3  987.95   41.80
  -9  -5   3 1090.54   46.06
   9   5  -3  961.62   41.11
  -9  -5   3  988.38   41.63
   9   5  -3 1033.10   45.29
  -4   6   4 4840.74  164.71
  -4  -6   4 4423.52  163.23
   4  -6  -4 3838.97  161.20
  -4  -6   4 4172.08  165.59
  -4   6   4 4046.07  163.20
  -4  -6   4 4067.84  161.02
   4  -6  -4 4086.95  163.08
   4  -6  -4 4088.77  163.71
  -4  -6   4 4201.92  161.81
  -4  -6   4 4572.40  162.94
  10  -4  -4  812.03   33.39
 -10  -4   4  774.60   32.24
 -10   4   4  912.89   34.24
  10   4  -4  768.80   32.94
  10   4  -4  730.29   32.17
 -10  -4   4  814.17   33.20
  10   4  -4  775.42   32.40
  10  -4  -4  737.68   32.77
  10   4  -4  842.15   37.09
 -10   4   4  790.57   33.74
   3   3   7 2738.30  110.45
  -3  -3  -7 2491.58  114.12
  -3   3  -7 2730.84  118.32
  -3  -3  -7 2745.24  113.19
  -3  -3  -7 2316.69  110.97
   3  -3   7 3076.40  110.07
   3  -3   7 3007.31  109.95
   3   3   7 2457.86  114.25
   3  -3   7 3281.76  113.52
   3  -3   7 3150.64  119.12
  -3   3  -7 3596.74  111.52
  -3  -3  -7 2797.07  110.54
   3   3   7 2718.52  114.22
   3   3   7 2394.10  111.11
   1   1   8 1623.77   35.78
   1   1   8 1807.22   26.47
   1   1   8 1621.20   37.05
  -1  -1  -8 1994.40   34.91
   1  -1   8 1960.80   35.31
  -1   1  -8 1691.86   41.89
   1  -1   8 1841.83   25.40
  -1  -1  -8 1887.47   26.58
  -1  -1  -8 1692.85   39.12
  -1   1  -8 1867.31   25.17
  11   3   3  128.60    7.67
 -11  -3  -3  156.31    7.88
  11   3   3  151.98    8.74
  11  -3   3  132.30    7.47
 -11  -3  -3  147.68   13.18
 -11   3  -3  141.74    8.36
  11   3   3  162.42   12.56
  11  -3   3  139.78   12.05
  11  -3   3  144.02    8.13
 -11   3  -3  157.37    7.94
 -11   3  -3  135.35   13.01
  -6   0  -7    1.53    2.08
   6   0   7    0.20    1.62
   6   0   7   10.61    5.88
   6   0   7    4.46    7.08
  -6   0  -7    1.36    3.08
  -6   0  -7    8.62    8.81
   9  -5   2  810.12   39.62
   9   5   2  856.19   37.65
  -9   5  -2  993.88   38.74
   9  -5   2  980.06   37.85
  -9   5  -2  871.09   42.25
   9   5   2  944.52   37.73
   9  -5   2  873.69   37.65
  -9  -5  -2  872.53   41.50
  -9  -5  -2  986.53   38.60
  -3  -7   0 3746.14  222.50
  -3  -7   0 6524.91  222.60
  -3  -7   0 6643.08  225.32
   3  -7   0 6477.23  223.24
   3  -7   0 7305.84  224.27
  -3   7   0 6718.17  225.61
  -3  -7   0 4495.11  223.55
   3  -7   0 4098.32  222.57
  -3   7   0 6712.17  223.62
   3   7   0 6246.32  225.51
  13  -1   2   13.88    2.71
  13   1   2   12.59    6.94
  13  -1   2   14.80    3.73
  13   1   2   17.65    3.11
 -13   1  -2   10.87    7.90
  13  -1   2   15.55    6.61
 -13   1  -2   13.75    3.13
 -13  -1  -2   15.59    3.29
  13   1   2   15.19    2.85
 -14   0   1    2.99    7.49
 -14   0   1   -1.59    3.55
  14   0  -1    0.29    2.89
  14   0  -1   -2.25    5.92
 -14   0   1   -0.80    4.18
  14   0  -1    0.67    2.70
  12   0  -5    0.91    4.97
 -12   0   5   -1.78    6.22
 -12   0   5   -2.81    2.55
  12   0  -5   -0.70    2.71
  12   0  -5   -0.25    3.09
 -12   0   5   -1.26    3.75
   2   0   8 4009.10  157.89
  -2   0  -8 3998.35  164.89
  -2   0  -8 4155.05  157.80
  -2   0  -8 3931.53  161.02
   3  -7  -1  936.87   36.66
  -3   7   1  647.73   37.08
  -3  -7   1  855.07   35.63
   3  -7  -1  588.65   37.22
   3   7  -1  850.96   38.28
  -3  -7   1  923.60   39.02
  -3  -7   1 1093.51   39.20
   3  -7  -1 1012.78   37.52
  -3   7   1  905.06   36.31
  -3  -7   1  888.33   38.22
  -3   7   1  803.71   38.04
  14   0   0  406.80   21.09
  14   0   0  354.13   16.91
 -14   0   0  410.00   21.96
 -14   0   0  401.41   17.80
  14   0   0  421.85   17.54
 -14   0   0  375.10   17.89
   1  -7  -2 4114.61  156.72
  -1   7   2 4549.86  157.72
  -1  -7   2 3540.24  156.88
   1  -7  -2 3901.42  156.00
  -1   7   2 3689.82  155.97
   1  -7  -2 4404.25  158.18
  -1  -7   2 4479.34  157.34
  -1  -7   2 3553.42  154.82
   1   7  -2 3648.93  157.36
  -1  -7   2 4795.96  158.16
   1  -5  -6  190.96   12.17
  -1  -5   6  207.66    9.90
  -1  -5   6  198.97   10.97
  -1  -5   6  195.21   13.44
   1  -5  -6  209.26    9.87
  -1  -5   6  206.12    9.34
  -1   5   6  226.95   11.24
  -1   5   6  186.42   11.69
  -1  -5   6  183.76   17.06
  -1  -5   6  237.37   10.72
   1  -5  -6  192.58   11.92
   1   5  -6  189.11    9.72
   1  -5  -6  218.58   11.40
  10   4   3   34.85    4.93
  10  -4   3   32.63    4.01
  10   4   3   42.18    8.49
  10   4   3   37.73    4.07
 -10   4  -3   40.71    4.10
 -10   4  -3   40.92    4.57
 -10   4  -3   31.89    9.25
 -10  -4  -3   41.84    9.45
  10  -4   3   34.64    7.36
  10  -4   3   37.20    3.46
 -10  -4  -3   36.70    3.93
  -3  -7  -1  457.16   19.69
   3  -7   1  473.45   27.23
   3  -7   1  519.71   20.90
  -3  -7  -1  449.44   22.29
  -3  -7  -1  523.84   22.63
   3   7   1  437.46   21.86
   3  -7   1  468.98   20.96
  -3  -7  -1  447.12   18.53
   3  -7   1  445.69   20.60
  -3   7  -1  463.04   21.45
  14   0  -210903.40  389.57
 -14   0   2 9819.86  386.59
 -14   0   210634.10  390.21
  14   0  -2 9690.21  386.29
  -1   7  -2 2618.16  115.11
   1  -7   2 3341.90  115.22
  -1  -7  -2 2760.44  115.44
   1  -7   2 3359.98  115.40
  -1  -7  -2 3093.10  116.29
  -1  -7  -2 2893.60  115.21
   1  -7   2 2723.80  115.20
  -1  -7  -2 2857.63  113.52
   1   7   2 2624.76  114.93
  -1  -7  -2 2823.74  113.57
 -10   2   6  273.40   12.41
  10   2  -6  295.32   15.56
 -10   2   6  261.61   13.09
 -10  -2   6  252.40   16.39
 -10  -2   6  247.75   11.78
 -10  -2   6  254.57   13.06
  10   2  -6  260.63   11.70
  10  -2  -6  262.32   12.25
 -10   2   6  290.57   13.69
  10   2  -6  247.84   13.61
 -12  -2  -3  760.83   35.43
  12   2   3  770.67   31.19
  12  -2   3  756.44   34.01
  12   2   3  830.60   30.22
  12   2   3  629.51   29.92
  12  -2   3  735.50   30.18
 -12   2  -3  693.58   30.42
 -12  -2  -3  719.78   29.99
 -12  -2  -3  665.38   30.14
  12   2   3  772.75   34.97
  12  -2   3  733.60   29.43
 -12   2  -3  709.53   34.58
 -12   2  -3  772.15   29.96
  -2  -2   8  204.26    9.10
   2   2  -8  270.15   23.57
   2   2  -8  207.21    8.76
  -2   2   8  237.75   13.08
   2   2  -8  201.41   11.25
  -2   2   8  220.94    9.81
  -2  -2   8  207.88   12.15
   2  -2  -8  244.30    9.92
   2  -2  -8  250.15   12.90
  -2   2   8  204.70   13.39
   2  -2  -8  181.37   15.10
  -7  -5  -4  125.35    7.38
  -7  -5  -4  127.15    7.48
  -7   5  -4  119.56   14.08
   7  -5   4  135.15    7.34
  -7   5  -4  154.70    8.78
   7  -5   4  135.20   12.20
  -7  -5  -4  129.21   11.84
   7   5   4  135.26    7.64
   7   5   4  121.04   11.05
   7  -5   4  142.07    7.63
  -7   5  -4  166.90    8.72
   7   5   4  128.01    9.11
  -8  -6   0 1970.87   77.84
   8   6   0 1926.85   73.72
  -8  -6   0 1835.98   73.63
  -8   6   0 1970.76   74.80
   8  -6   0 1745.83   74.21
  -8   6   0 1922.89   74.95
   8  -6   0 1688.69   72.95
   8  -6   0 1859.97   73.88
   8  -6   0 1900.91   74.23
  -8  -6   1  568.85   25.37
   8  -6  -1  591.93   24.54
  -8   6   1  640.30   27.11
  -8  -6   1  609.90   26.31
   8  -6  -1  550.05   24.99
   8  -6  -1  615.68   26.26
  -8  -6   1  606.93   29.49
   8  -6  -1  589.69   26.01
  -5   1   8 1243.33   40.73
  -5   1   8 1087.72   42.30
   5   1  -8 1094.09   34.35
  -5  -1   8 1002.17   36.32
   5  -1  -8 1006.89   39.65
  -5  -1   8 1047.94   38.86
  -5  -1   8  886.64   44.64
   5  -1  -8 1078.37   34.70
  -5   1   8 1027.71   36.48
  -5  -1   8 1049.03   34.29
   5   1  -8 1016.38   36.10
   5  -1  -8  726.99   43.09
   5  -1  -8 1019.88   36.68
  -5  -1   8 1091.91   40.20
   5   1  -8  970.19   38.71
  -9   3   6  636.77   25.21
   9  -3  -6  577.71   24.27
   9   3  -6  519.96   25.13
   9   3  -6  576.89   23.74
  -9  -3   6  554.32   23.52
   9   3  -6  597.34   28.02
  -9  -3   6  613.35   25.12
   9   3  -6  498.36   24.19
  -9  -3   6  531.86   28.27
  -9   3   6  582.58   25.37
  -9   3   6  580.18   24.48
   0  -2  -8   33.08    3.85
   0   2   8   27.14    3.48
   0  -2  -8   18.21    9.25
   0  -2   8   31.75    6.57
   0   2   8   21.55    6.81
   0   2  -8   23.98    2.74
   0  -2  -8   32.67    5.84
   0   2  -8   23.25   11.18
   0   2   8   29.90    7.10
   0  -2   8   28.40    3.38
  13   1  -4 2527.23   94.02
 -13   1   4 2261.58   93.52
 -13  -1   4 2401.89   97.41
  13  -1  -4 2154.60   93.73
  13   1  -4 2471.86   96.68
  13  -1  -4 2363.05   93.51
  13  -1  -4 2518.83   95.47
 -13  -1   4 2347.36   93.48
  13   1  -4 2229.86   93.19
 -13  -1   4 2781.15   94.98
 -13   1   4 2675.83   96.27
 -13   1   4 2312.24   94.39
   5  -5   5 2534.64  104.21
   5   5   5 2757.84  105.78
  -5  -5  -5 2963.12  106.79
  -5   5  -5 2701.01  112.91
   5  -5   5 2588.51  109.93
  -5   5  -5 3067.66  105.49
  -5  -5  -5 2622.22  105.15
   5  -5   5 2909.89  103.97
   5   5   5 2359.88  106.92
   5   5   5 2464.96  103.78
  -5  -5  -5 2473.93  103.90
  -5  -5  -5 2424.93  106.93
   5  -5   5 2733.85  103.91
   8   2   6    3.56    5.53
   8  -2   6    3.46    7.26
  -8  -2  -6   -0.25    2.67
  -8  -2  -6    0.32    1.85
   8   2   6    0.53    2.17
  -8  -2  -6    1.03    8.25
   8  -2   6   -0.81    2.81
   8  -2   6    4.51    4.69
   8   2   6    2.40    6.61
  -8  -2  -6    3.02    3.18
  -8   2  -6    1.25    2.25
  -8  -2  -6    0.47    1.79
  -8  -2   7 1335.31   55.28
   8  -2  -7 1334.69   55.52
   8   2  -7 1327.85   56.80
   8  -2  -7 1363.71   54.28
   8   2  -7 1409.43   54.05
  -8   2   7 1358.36   55.59
   8   2  -7 1439.71   58.19
  -8   2   7 1435.36   58.67
  -8   2   7 1389.28   55.06
   8  -2  -7 1236.44   57.53
   8   2  -7 1349.45   55.08
  -8   2   7 1497.54   56.72
  -8  -2   7 1353.72   53.91
  -8  -2   7 1488.88   59.01
  -3  -5   6   23.38    4.71
  -3  -5   6   26.61    4.60
   3  -5  -6   23.28    4.86
  -3   5   6   29.62    5.24
  -3   5   6   28.05    4.50
  -3  -5   6   13.24    6.76
   3  -5  -6   23.67    5.44
   3  -5  -6   21.98    5.74
   3  -5  -6    0.31    3.95
  -3   5   6   10.13    4.35
  -3  -5   6   20.99   15.86
   3   5  -6   23.49    3.10
  -3  -5   6   21.68    3.21
  -3  -5   6   25.11    2.90
   2  -4  -7 3844.37  158.17
  -2  -4   7 4301.78  159.75
  -2  -4   7 5009.92  156.03
   2  -4  -7 4245.67  157.08
   2   4  -7 3766.00  156.19
   2  -4  -7 4247.37  158.79
  -2  -4   7 4369.79  154.76
  -2  -4   7 3705.56  163.65
   2  -4  -7 4024.92  155.51
  -2   4   7 3667.85  157.59
  -2   4   7 3939.82  156.51
   2  -4  -7 2690.19  155.38
  -2  -4   7 4234.42  155.60
  -2  -4   7 4039.24  157.34
  13   3  -1   41.60    4.27
  13  -3  -1   34.51    5.65
 -13  -3   1   40.36    4.11
 -13   3   1   37.95    4.63
  13  -3  -1   28.75    4.72
 -13   3   1   34.93    4.35
  13   3  -1   27.80    4.28
  13  -3  -1   32.75    5.01
 -13   3   1   38.07    6.82
  13   3  -1   43.21    8.39
   1   5   6  628.30   29.31
  -1  -5  -6  667.16   28.91
  -1  -5  -6  517.67   27.30
   1  -5   6  674.43   34.93
   1   5   6  720.65   28.26
   1  -5   6  654.08   27.63
  -1  -5  -6  721.63   27.03
   1  -5   6  796.50   27.30
   1  -5   6  638.07   29.86
   1   5   6  723.60   30.10
  -1  -5  -6  605.69   28.98
   1  -5   6  759.74   26.91
  -1   5  -6  764.50   28.30
   0  -4  -7 1297.03   53.59
   0  -4   7 1746.80   51.05
   0  -4  -7 1268.95   53.96
   0  -4  -7 1416.75   52.23
   0  -4   7 1397.48   49.96
   0  -4  -7 1347.31   50.72
   0   4  -7 1228.87   51.34
   0   4   7 1168.23   53.25
   0  -4   7 1240.53   54.28
   0   4   7 1049.16   51.13
   0  -4   7 1374.64   50.47
   0  -4   7 1392.32   60.21
   0   4   7 1417.42   54.50
   0  -4   7 1316.89   52.57
  -7  -3  -6  608.75   28.86
   7  -3   6  607.78   22.23
   7   3   6  610.01   23.62
   7   3   6  712.50   27.52
   7  -3   6  705.16   26.14
  -7  -3  -6  585.64   23.50
  -7  -3  -6  612.43   24.94
   7  -3   6  628.98   23.25
  -7   3  -6  760.96   24.73
   7  -3   6  614.13   29.39
  -3   7   2  435.72   27.52
   3  -7  -2  614.62   27.26
  -3  -7   2  653.34   28.13
  -3  -7   2  605.55   25.35
   3  -7  -2  666.19   27.17
  -3  -7   2  736.49   28.76
  -3   7   2  574.39   25.62
  -3  -7   2  559.57   23.28
   3  -7  -2  599.33   25.64
  -3   7   2  633.82   27.24
   3   7  -2  569.46   28.33
  -3  -7   2  595.00   28.75
  -7  -5   5   32.46    4.10
  -7  -5   5   36.34    4.16
  -7  -5   5   30.37    8.08
   7   5  -5   38.55    7.52
   7  -5  -5   33.97    4.74
  -7  -5   5   33.45    3.21
   7   5  -5   34.81    3.50
   7   5  -5   41.00    3.98
   7   5  -5   35.78    4.64
  -7   5   5   27.04    4.49
 -12   4   1 2525.46  107.01
 -12  -4   1 2541.19  106.00
 -12  -4   1 2755.20  110.94
  12  -4  -1 2479.48  106.04
  12   4  -1 2531.73  110.21
 -12   4   1 2492.92  106.65
  12   4  -1 2344.88  105.74
  12  -4  -1 2579.49  106.12
 -12   4   1 2561.75  106.90
  13   3   0  486.57   24.44
  13   3   0  463.39   20.37
  13  -3   0  417.92   20.39
 -13   3   0  462.05   23.00
  13  -3   0  448.75   20.24
 -13  -3   0  497.83   20.76
 -13  -3   0  517.29   20.66
 -13   3   0  419.19   20.51
 -13   3   0  448.88   20.79
  13  -3   0  500.55   22.60
  13   3   0  445.90   20.11
   9  -3   5  971.79   39.28
  -9  -3  -5 1016.14   41.00
   9  -3   5 1064.99   41.92
  -9  -3  -5  957.18   40.50
   9  -3   5 1037.94   45.57
   9   3   5  995.31   40.42
   9   3   5 1199.49   43.67
  -9   3  -5 1040.60   41.04
  -9   3  -5 1041.30   47.55
  -9  -3  -5 1060.84   46.60
   9  -3   5  964.51   40.18
  -9  -3  -5  995.48   40.44
   4  -6   4 5236.79  210.73
  -4  -6  -4 5185.87  211.32
   4   6   4 5588.50  211.26
   4  -6   4 5341.42  217.31
   4   6   4 5805.44  212.41
  -4  -6  -4 5160.54  213.85
  -4  -6  -4 5479.94  211.73
   4  -6   4 5721.50  211.57
   4   6   4 5312.50  214.01
   4  -6   4 5188.38  212.80
  -4  -6  -4 4201.31  212.47
   4  -6   4 6151.28  212.00
  -4   6  -4 6790.39  214.21
   9  -1  -7  431.89   18.23
  -9  -1   7  446.86   19.87
  -9   1   7  417.75   19.59
   9   1  -7  479.44   21.50
   9  -1  -7  425.44   19.64
  -9   1   7  416.57   21.24
   9   1  -7  420.06   19.10
   9   1  -7  463.20   21.77
   9   1  -7  439.31   18.04
  -9   1   7  439.39   18.48
  -9  -1   7  440.02   23.17
  -9  -1   7  436.64   18.09
  -6   0   8  378.23   16.30
  -6   0   8  410.08   17.92
  -6   0   8  392.14   24.10
  -6   0   8  405.39   20.82
   6   0  -8  383.94   17.65
   6   0  -8  406.49   16.10
  -6   0   8  416.09   20.22
   6   6   3  565.11   24.05
   6  -6   3  540.25   25.19
   6  -6   3  706.34   25.27
   6  -6   3  592.31   28.79
   6   6   3  605.21   24.43
  -6   6  -3  707.66   26.27
   6  -6   3  658.38   24.59
  -6   6  -3  683.87   26.23
  -6  -6  -3  570.16   27.59
  -6  -6  -3  579.87   23.46
   6   6   3  532.10   27.01
  14   0   1    1.33    2.74
 -14   0  -1    4.67    7.40
 -14   0  -1   -5.79    3.96
  14   0   1   -4.54    6.50
  14   0   1    2.19    2.42
 -14   0  -1    3.84    3.86
  12  -4   0  127.44    7.99
 -12  -4   0  137.34    7.88
 -12   4   0  126.66    8.13
 -12  -4   0  118.91   13.07
 -12   4   0  141.63    8.67
 -12  -4   0  120.05    7.99
  12   4   0  107.89    7.54
  12   4   0  117.26   11.44
  12  -4   0  140.07    8.13
  12   4   0  134.54    8.25
 -12   4   0  219.99   12.08
  12   4   0  124.81    6.76
  12  -4   0  239.21   10.99
  -4   2   8   14.99    6.34
  -4  -2   8   13.01    5.47
  -4  -2   8   13.72    6.85
   4  -2  -8   13.39    5.62
   4  -2  -8   14.48    4.04
   4  -2  -8   13.84    2.29
   4   2  -8   15.03    1.44
  -4  -2   8   14.20    1.49
  -4   2   8   19.87    6.71
  -4  -2   8   16.49    3.79
   4   2  -8   15.06    2.78
  -4   2   8    4.64    2.74
   4   2  -8   13.35    4.37
  -4   2   8   12.94    3.47
   4  -2  -8   11.14    8.07
 -13   3   2 1713.97   65.16
  13   3  -2 1703.70   64.55
  13  -3  -2 1429.17   64.14
 -13  -3   2 1601.39   68.68
  13   3  -2 1649.80   68.87
 -13   3   2 1747.09   65.79
  13  -3  -2 1721.59   64.68
  13  -3  -2 1761.12   65.15
 -13  -3   2 1684.68   64.45
 -11  -1   6 2201.43   89.46
  11   1  -6 2496.17   92.67
 -11   1   6 2335.42   90.95
  11  -1  -6 2289.01   91.28
 -11  -1   6 2367.93   93.92
 -11   1   6 2294.09   89.66
  11   1  -6 2216.84   89.31
 -11  -1   6 2295.11   90.98
  11   1  -6 2445.23   92.88
 -11   1   6 2424.21   92.58
  11  -1  -6 2213.80   89.57
   8  -6   1    9.08    5.79
   8  -6   1   10.52    4.14
   8   6   1    7.16    3.31
  -8   6  -1    7.56    3.54
  -8  -6  -1    5.77    8.02
  -8  -6  -1    8.58    3.04
   8   6   1   11.04    2.29
   8  -6   1    8.83    3.72
   8   6  -2 2880.72  127.76
  -8  -6   2 3540.55  125.24
   8  -6  -2 3477.04  125.70
   8  -6  -2 2994.85  122.64
   8  -6  -2 2818.53  124.73
   8  -6  -2 3209.95  122.66
  -8   6   2 3574.72  126.28
  -8  -6   2 3216.66  124.27
  -8  -6   2 3366.34  128.55
  10   2   5 4509.25  154.72
  10  -2   5 3991.74  153.71
 -10   2  -5 3805.47  152.19
  10   2   5 4017.04  157.12
  10  -2   5 3827.47  150.72
 -10   2  -5 3790.76  157.88
 -10  -2  -5 3991.86  152.56
 -10  -2  -5 3946.08  151.54
 -10  -2  -5 3878.65  157.15
  10   2   5 4191.16  152.09
 -10  -2  -5 3685.55  152.10
  10  -2   5 3934.59  151.88
  10  -2   5 3940.85  156.84
   3  -1   8 5765.23  186.48
  -3  -1  -8 6181.87  187.19
  -3  -1  -8 5751.74  195.10
   3   1   8 5411.76  187.30
  -3   1  -8 5922.07  190.27
  -3  -1  -8 5757.64  190.92
   3   1   8 5893.97  186.70
   3   1   8 5230.46  193.85
   3  -1   8 5137.62  194.86
   3  -1   8 5615.79  186.21
  -3   1  -8 5730.80  196.45
   3  -1   8 6636.49  192.61
   3   1   8 7140.53  193.71
  14   0  -3   -0.91    5.15
  14   0  -3    0.08    2.96
 -14   0   3   -1.65    3.26
 -14   0   3    3.19    7.01
  -7  -3   7 2347.94   74.50
  -7  -3   7 2346.40   73.39
   7  -3  -7 2399.15   76.91
  -7  -3   7 2169.94   77.42
  -7  -3   7 2321.88   71.56
   7  -3  -7 2429.47   73.97
   7   3  -7 2391.90   77.23
  -7   3   7 2553.76   74.81
   7  -3  -7 2491.74   72.67
   7   3  -7 2604.72   72.16
  -7   3   7 2438.79   75.36
   7   3  -7 2292.10   73.07
  -7   3   7 2517.75   73.98
   7   3  -7 2378.17   74.85
  -3  -7  -2  115.36   10.37
   3  -7   2  134.10    9.10
  -3  -7  -2  131.18   11.11
  -3  -7  -2  124.30    7.92
   3   7   2  128.49   10.36
  -3  -7  -2  132.06    7.71
   3  -7   2  129.48    9.64
   3  -7   2  139.51    8.66
   3  -7   2  107.90   13.82
  12  -4  -2  953.53   36.66
  12  -4  -2  918.23   36.98
  12   4  -2  888.06   41.15
  12  -4  -2  838.70   36.96
 -12   4   2  850.76   36.72
 -12  -4   2  901.44   36.65
  12   4  -2  825.71   36.92
 -12   4   2  929.12   37.53
 -11  -3   5  839.77   35.68
  11  -3  -5  838.33   34.19
  11  -3  -5  820.67   35.69
  11   3  -5  894.69   38.82
 -11   3   5  896.12   35.43
  11  -3  -5  789.36   34.91
 -11  -3   5  908.34   39.88
  11   3  -5  837.93   35.76
 -11  -3   5  842.57   34.56
 -11   3   5  877.80   34.88
 -11   3   5  843.83   36.02
  11   3  -5  846.71   34.61
 -12   0  -4 9744.71  368.59
  12   0   4 9681.14  374.02
 -12   0  -4 9488.05  369.34
  12   0   4 9802.97  368.31
  12   0   410293.30  370.60
  12   0   4 8923.12  368.78
   0  -6   5   14.13    3.56
   0   6   5   14.31    5.33
   0  -6  -5   15.40    3.43
   0  -6  -5   -0.15    5.52
   0  -6  -5   16.13    5.08
   0  -6   5   19.46    4.48
   0   6   5   20.17    5.01
   0  -6   5   18.33   11.37
   0  -6  -5    4.01    4.82
   0  -6   5   11.44    2.57
   0  -6   5   16.81    7.34
   0  -6  -5   14.21    6.09
  -4  -4   7 3992.45  101.83
  -4   4   7  773.86   92.72
  -4  -4   7 3877.70   95.36
   4  -4  -7 3534.85   98.98
  -4   4   7 3918.71   96.60
   4  -4  -7 3508.13   98.31
   4   4  -7 4251.62   96.11
   4  -4  -7 3919.54   96.88
   4   4  -7 3572.03   96.20
   4  -4  -7  268.66   91.93
  -4   4   7 3654.65   97.46
  -4  -4   7 4025.35  112.57
  -4  -4   7 3808.46   93.64
  -4  -4   7 3647.89   97.00
  -4  -4   7 4239.04   95.53
   6   2   7  345.85   17.72
  -6   2  -7  349.43   13.75
  -6  -2  -7  309.31   13.44
   6  -2   7  321.13   13.18
  -6  -2  -7  235.91   13.16
  -6   2  -7  326.05   21.75
   6   2   7  311.98   13.52
   6  -2   7  329.30   16.50
  -6  -2  -7  298.43   15.19
  -6  -2  -7  271.38   18.79
  -6   2  -7  335.77   15.18
   6  -2   7  305.57   19.71
  -2  -6   5  986.64   46.04
   2  -6  -5  778.37   30.25
  -2   6   5  837.36   30.83
   2  -6  -5  735.12   29.41
  -2  -6   5  886.78   29.57
   2  -6  -5  792.92   30.70
  -2  -6   5  741.03   28.10
  -2   6   5  747.16   29.58
  -2  -6   5  970.97   30.76
  -2  -6   5  785.91   32.47
  -2  -6   5  748.57   28.43
   9  -5  -4  272.09   13.69
  -9  -5   4  251.32   12.40
   9   5  -4  266.67   12.90
   9   5  -4  270.20   16.76
  -9   5   4  286.08   14.51
  -9   5   4  236.14   13.60
  -9  -5   4  282.08   17.80
   9  -5  -4  292.21   13.80
  -9  -5   4  264.79   13.27
   9  -1   6 2146.84   60.31
   9   1   6 2247.13   56.52
   9  -1   6 2372.23   55.78
   9   1   6 2123.84   60.20
  -9  -1  -6 2104.50   53.64
  -9  -1  -6 2155.37   60.90
   9   1   6 1995.34   51.45
  -9   1  -6 2093.90   51.91
   9  -1   6 1992.00   51.29
  -9  -1  -6 1870.47   51.63
  14   2  -1 3596.88  133.07
 -14  -2   1 3466.71  137.76
  14   2  -1 3582.98  137.04
  14  -2  -1 3575.52  135.20
  14  -2  -1 3334.25  132.93
 -14   2   1 3302.40  133.60
  14   2  -1 3539.27  132.93
 -14   2   1 3439.90  133.42
  14  -2  -1 3280.95  132.85
 -14  -2   1 3515.47  133.59
 -14  -2   1 3170.05  133.09
 -14   2   1 3354.41  135.27
  -6  -6   4  985.10   40.27
  -6   6   4  977.01   37.65
  -6  -6   4 1013.06   36.60
   6   6  -4  973.25   35.99
   6   6  -4  985.00   40.26
  -6  -6   4  931.77   35.45
   6  -6  -4 1049.50   37.61
  -6  -6   4  903.67   34.21
  -5  -7   0   77.77    5.85
   5   7   0   78.91    8.76
   5  -7   0  103.91    8.15
  -5  -7   0   79.25    9.79
   5  -7   0   64.87    8.92
   5  -7   0   84.02    6.91
  -5   7   0   86.37    8.48
  -5  -7   0   64.90    3.72
   5   7   0   81.86    5.96
   5  -7   0   82.20    7.04
  12   2  -5 1363.81   55.27
 -12  -2   5 1251.69   51.52
 -12  -2   5 1271.71   56.54
 -12   2   5 1242.47   51.80
  12  -2  -5 1368.64   52.43
 -12   2   5 1324.43   52.88
  12  -2  -5 1221.00   51.61
  12   2  -5 1281.15   51.40
  12  -2  -5 1311.37   52.46
 -12   2   5 1441.33   53.04
  12   2  -5 1194.55   51.81
 -12  -2   5 1306.33   52.56
  -2   2  -8  351.12   23.39
  -2  -2  -8  355.59   13.75
   2   2   8  352.33   14.70
   2   2   8  333.83   19.30
  -2  -2  -8  396.87   18.16
  -2  -2  -8  355.42   14.65
   2  -2   8  414.06   18.69
  -2  -2  -8  345.78   20.65
   2  -2   8  400.68   23.12
   2  -2   8  352.53   12.97
   2  -2   8  347.41   13.65
  -1  -7   3   79.38    8.78
  -1   7   3  101.52    8.48
  -1  -7   3   50.86    7.20
  -1  -7   3   89.28    7.63
   1  -7  -3   82.07    7.73
   1  -7  -3   82.28    7.57
  -1   7   3   75.42    7.32
  -1  -7   3   77.74    4.68
  -1  -7   3   77.24    5.48
   1   7  -3   72.47    8.27
   1  -7  -3   71.99    6.80
  -5  -7   1 4451.36  174.40
   5  -7  -1 4520.35  175.29
   5  -7  -1 4448.12  174.26
  -5  -7   1 4329.25  177.20
  -5   7   1 5401.91  177.88
   5  -7  -1 3452.66  175.40
   5  -7  -1 5726.02  177.81
   5   7  -1 4170.80  177.47
 -13   3  -1 1538.92   65.23
 -13   3  -1 1562.57   62.50
 -13  -3  -1 1462.10   62.17
  13   3   1 1687.01   61.90
  13   3   1 1535.31   62.22
  13   3   1 1655.61   66.99
  13  -3   1 1576.52   62.28
  13  -3   1 1595.91   64.87
 -13  -3  -1 1531.12   62.32
  13   3   1 1625.50   62.33
  13  -3   1 1462.98   61.83
  -9   5  -3 1055.99   41.16
   9  -5   3 1058.93   40.69
  -9  -5  -3 1141.40   41.51
   9   5   3  918.84   40.34
  -9  -5  -3  916.12   44.39
  -9   5  -3 1004.74   46.42
   9   5   3 1028.06   41.21
  -9   5  -3 1083.89   42.10
  -9  -5  -3  948.82   39.54
   9  -5   3  910.60   40.16
   9  -5   3  835.64   42.98
   8  -4   5 2212.37   65.29
  -8  -4  -5 2046.60   66.22
  -8   4  -5 2498.21   68.19
  -8  -4  -5 2024.22   66.82
   8   4   5 2315.44   69.40
   8  -4   5 2024.74   71.86
  -8   4  -5 2008.20   74.46
   8  -4   5 1988.93   65.69
  -8  -4  -5 1853.92   70.87
   8  -4   5 1955.24   67.00
   8   4   5 2020.01   66.11
  -8   4  -5 2807.82   67.21
  -2  -4  -7 2392.18   96.88
  -2   4  -7 2787.24  106.47
   2   4   7 2563.71   95.52
  -2  -4  -7 2049.62   94.78
   2  -4   7 2515.01   96.09
   2  -4   7 2521.34   93.67
  -2  -4  -7 2581.11   94.34
  -2   4  -7 2412.10   95.18
   2  -4   7 2853.25   93.91
  -2   4  -7 2981.73   95.76
   2   4   7 2272.06   97.59
   2   4   7 2316.01   97.18
  -2  -4  -7 2232.10   97.37
   2  -4   7 2636.24  103.41
  -8  -4   6  765.07   29.64
   8  -4  -6  653.93   30.29
   8   4  -6  789.48   34.37
  -8   4   6  678.95   29.27
   8   4  -6  731.02   30.70
  -8   4   6  649.39   31.05
  -8   4   6  770.87   31.10
   8   4  -6  727.79   30.81
  -8  -4   6  727.29   30.62
   8   4  -6  763.66   29.91
  14  -2   0    3.01    5.79
 -14   2   0    2.38    3.09
 -14   2   0    2.45    2.95
  14  -2   0    1.17    3.98
  14  -2   0    3.88    3.81
 -14  -2   0   -0.08    3.41
  14   2   0    1.65    5.88
  14   2   0    0.81    2.85
 -14   2   0    3.68    7.71
 -14  -2   0   -2.07    2.89
  14   2   0    0.07    2.82
 -14  -2   0    0.62    8.05
  12  -4   1 1429.70   57.64
 -12  -4  -1 1677.85   63.30
  12   4   1 1419.30   57.45
 -12   4  -1 1396.87   57.98
 -12   4  -1 1434.82   60.89
 -12  -4  -1 1376.56   57.74
 -12  -4  -1 1485.81   57.80
  12   4   1 1378.41   61.61
  12   4   1 1613.37   57.15
  12  -4   1 1295.94   57.11
  12  -4   1 1410.28   59.39
  -7  -1  -7  366.92   16.67
  -7  -1  -7  360.48   21.35
   7  -1   7  390.33   21.65
  -7  -1  -7  283.07   13.83
   7   1   7  378.18   21.78
  -7   1  -7  393.42   22.67
   7   1   7  346.10   14.56
  -7   1  -7  362.84   14.82
   7  -1   7  339.95   14.37
  -7  -1  -7  372.35   14.86
   7  -1   7  443.55   18.75
  -7   1  -7  403.69   16.91
  -5  -5   6  274.59   12.78
  -5  -5   6  275.33   12.40
   5  -5  -6  282.07   13.78
  -5   5   6  198.97   12.78
   5  -5  -6  253.68   12.86
  -5  -5   6  283.68   11.63
  -5  -5   6  270.55   16.44
   5  -5  -6  271.69   14.95
   5   5  -6  248.15   11.70
   5   5  -6  285.45   16.19
   5   5  -6  276.20   11.78
   5  -5  -6  286.02   13.74
   1  -7   3   89.97   16.43
  -1  -7  -3   82.74    6.81
   1  -7   3   68.19    8.29
  -1  -7  -3   72.63    8.37
   1  -7   3   90.34    7.51
   1   7   3   88.51    8.33
   1   7   3  110.96    8.83
  -1   7  -3   91.92    8.01
   1  -7   3   93.44    7.35
   1  -7   3   80.57    4.98
  14   2  -2  191.79   12.87
 -14  -2   2  172.04   14.32
 -14  -2   2  162.73    9.13
 -14   2   2  171.71   11.38
 -14   2   2  155.07    9.08
  14  -2  -2  155.70    9.50
  14   2  -2  146.12    8.68
  14  -2  -2  164.79   10.71
 -14   2   2  153.82    9.45
   4   0   8 4570.05  100.51
  -4   0  -8 4513.07  100.11
  -4   0  -8 4553.67  105.71
  -4   0  -8 4413.69  113.41
 -13  -1  -3  620.88   26.20
 -13   1  -3  656.77   25.56
 -13  -1  -3  631.99   25.52
  13  -1   3  595.25   25.71
  13   1   3  684.33   26.87
  13  -1   3  618.91   25.03
  13   1   3  641.63   30.41
  13   1   3  640.09   25.78
 -13   1  -3  654.68   31.11
  13  -1   3  644.51   30.26
 -13   1  -3  633.62   26.19
  -5  -3  -7   41.76    9.13
   5   3   7   33.21    7.50
  -5  -3  -7   40.46    5.52
   5  -3   7   51.55    2.77
  -5   3  -7   41.94   12.28
   5  -3   7   44.72    3.29
  -5  -3  -7   15.28    3.90
   5  -3   7   39.05    2.34
   5  -3   7   45.97    6.24
  -5  -3  -7   38.66    3.39
   5   3   7   36.17    7.38
   5  -3   7   35.91    8.99
   5   3   7   40.81    3.63
  -5   3  -7   69.00    5.02
  -6  -4  -6   98.02    7.48
   6  -4   6  101.00    7.76
  -6   4  -6   93.18   14.78
   6   4   6  101.16   10.26
  -6   4  -6  134.51    7.58
   6   4   6  100.91    6.30
  -6  -4  -6  101.38    6.26
   6   4   6   95.85    9.26
   6  -4   6  105.81   12.22
   6  -4   6  105.04    6.02
  -6  -4  -6  101.63    7.57
  -6  -4  -6  103.78   11.15
   6  -4   6  114.64    5.71
   3   5   6  102.01   10.01
  -3  -5  -6  107.20   10.71
   3  -5   6  156.66    7.97
  -3  -5  -6  130.77    9.14
   3   5   6  109.06   10.07
  -3  -5  -6  124.17    9.73
   3  -5   6  150.52    7.77
  -3  -5  -6  133.64    7.46
  -3  -5  -6  131.48    9.26
   3   5   6   79.06    8.15
   3  -5   6  133.11   14.50
   3  -5   6  121.68    8.21
  -3   5  -6  150.81    8.78
  11   5  -1 5048.76  220.11
  11  -5  -1 6369.02  222.67
  11  -5  -1 5793.55  222.32
 -11  -5   1 5606.26  222.04
 -11   5   1 5520.38  222.94
 -11  -5   1 6617.93  227.73
 -11   5   1 6088.55  223.50
  11  -5  -1 6566.89  222.35
 -11   5   1 7053.81  224.71
  11   5  -1 6151.09  226.97
  -5  -7  -1  417.66   18.02
   5  -7   1  420.24   20.37
  -5   7  -1  462.83   21.64
   5  -7   1  373.88   22.83
  -5  -7  -1  456.46   19.92
  -5  -7  -1  421.99   22.87
   5   7   1  402.95   22.56
   5  -7   1  452.14   20.52
   5   7   1  428.49   19.60
   5  -7   1  520.14   21.82
  10   4  -5  262.34   16.54
 -10  -4   5  278.40   13.48
 -10   4   5  267.70   13.82
  10   4  -5  262.49   13.01
  10   4  -5  273.41   12.72
 -10   4   5  235.21   13.93
  10  -4  -5  259.53   13.11
  10  -4  -5  276.07   13.80
 -10  -4   5  276.31   12.52
 -13  -3   3  346.75   16.55
 -13  -3   3  368.50   15.99
 -13   3   3  388.49   16.77
 -13  -3   3  355.93   20.53
 -13   3   3  330.06   16.47
  13   3  -3  305.51   15.86
  13   3  -3  343.80   19.64
  13  -3  -3  311.00   16.36
  13   3  -3  323.85   15.65
  13  -3  -3  392.47   16.67
  11   5   0  268.57   12.67
 -11   5   0  275.95   14.57
  11  -5   0  282.72   14.32
 -11  -5   0  261.42   18.77
 -11   5   0  355.61   16.30
  11  -5   0  656.91   18.10
  11  -5   0  260.45   14.04
 -11  -5   0  247.49   13.84
  11   5   0  256.59   13.97
  11   5   0  254.97   17.95
 -11   5   0  672.83   20.74
   2   6   5   -0.60    5.12
  -2  -6  -5   -0.77    6.15
  -2  -6  -5    0.75    2.81
   2  -6   5    4.71    4.59
  -2  -6  -5   -2.10    6.73
  -2  -6  -5    5.86    4.78
   2  -6   5    5.74    3.51
  -2  -6  -5   -0.13    5.10
   2  -6   5   12.47    6.62
   2  -6   5    2.10    4.27
   2  -6   5   -3.34   10.52
   2   6   5    0.91    4.15
  -2   6  -5    4.96    4.43
  -3  -7   3   52.57    4.60
   3  -7  -3   62.38    6.60
  -3   7   3   57.35    7.24
  -3  -7   3   52.27    3.59
  -3  -7   3   70.73    7.22
   3   7  -3   60.21    8.12
  -3   7   3   49.69    6.89
  -3  -7   3   50.77    8.68
  -3   7   3   56.73    5.62
   3  -7  -3   56.45    5.65
  -4  -6   5 4017.04  118.49
  -4   6   5 3713.90  120.44
  -4  -6   5 4355.23  119.76
  -4  -6   5 4021.06  118.54
   4   6  -5 4041.58  117.38
   4  -6  -5 3705.58  122.56
  -4  -6   5 4264.60  124.45
  -4  -6   5 4834.33  121.62
   4  -6  -5 3768.26  118.36
  -4   6   5 4865.82  122.87
 -10   0   7    4.49    3.60
  10   0  -7    5.71    4.95
  10   0  -7    3.94    2.53
  10   0  -7    2.94    4.64
 -10   0   7    0.50    2.13
  10   0  -7    5.48    3.49
 -10   0   7    7.39    6.62
  -8  -6  -2 1278.21   58.58
  -8  -6  -2 1490.91   62.87
   8  -6   2 1448.66   61.80
   8  -6   2 1584.97   59.10
   8   6   2 1433.06   58.72
  -8  -6  -2 1461.91   57.10
  -8   6  -2 1331.57   59.64
   8  -6   2 1595.01   59.41
  -8   6  -2 1777.78   61.16
   8   6   2 1289.14   61.89
   8   6   2 1460.10   58.09
  -8   6  -2 1641.55   66.27
  -8  -6   3   82.48    6.15
  -8  -6   3   62.93    5.09
   8  -6  -3   75.28    6.79
  -8   6   3   42.65    6.94
  -8  -6   3   69.07   10.74
  -8   6   3   70.04    6.46
   8   6  -3   56.41    9.10
   8   6  -3   67.09    5.49
 -11  -1  -5 1930.70   68.88
  11   1   5 1726.63   69.35
  11   1   5 1947.90   71.86
  11  -1   5 1805.00   74.81
  11   1   5 1838.32   75.11
 -11   1  -5 1714.89   69.64
 -11  -1  -5 1738.03   69.69
  11  -1   5 1792.89   69.35
  11  -1   5 1652.33   68.18
 -11  -1  -5 1857.05   75.72
  11  -3   4  821.94   32.59
  11   3   4  800.02   37.35
  11  -3   4  808.98   31.78
  11  -3   4  821.77   37.00
 -11   3  -4  823.39   33.25
 -11   3  -4  863.63   32.32
 -11  -3  -4  680.06   36.80
  11   3   4  897.62   34.35
  11   3   4  739.00   32.38
 -11   3  -4  815.10   38.79
 -11  -3  -4  678.78   32.38
 -11  -3  -4  763.54   32.32
   1  -3  -8 1685.80   50.22
   1  -3  -8 1446.93   54.84
  -1  -3   8 1654.72   47.36
  -1  -3   8 1698.92   47.75
  -1  -3   8 1815.54   61.55
  -1   3   8 1532.61   53.77
  -1  -3   8 1624.81   48.87
   1  -3  -8 1665.89   48.68
   1   3  -8 1966.62   68.73
  -1   3   8 1654.04   50.12
   1   3  -8 1497.20   50.98
   1  -3  -8 1708.05   53.97
   1   3  -8 1779.77   49.53
  -1  -3   8 1593.42   52.53
   5  -7  -2 2768.60  112.50
  -5   7   2 3319.18  114.64
   5  -7  -2 2780.34  111.01
   5   7  -2 2648.84  111.60
   5   7  -2 2431.48  114.24
  -5   7   2 3048.29  115.19
  -5  -7   2 2691.35  111.56
  -5  -7   2 2817.44  115.25
  12   4  -3   51.62    4.86
 -12  -4   3   59.57    4.76
 -12   4   3   55.96    4.85
  12  -4  -3   59.38    4.35
 -12   4   3   60.04    5.79
 -12  -4   3   59.65    5.29
  12   4  -3   51.85    5.22
  12  -4  -3   54.82    5.77
  12   4  -3   57.85    8.81
  14   0   2   75.61    5.38
 -14   0  -2   73.94    5.68
  14   0   2   70.35    8.81
  14   0   2   67.08    4.72
 -14   0  -2   86.21   11.21
  -7   1   8 2764.25   98.38
  -7   1   8 2619.38   96.15
   7  -1  -8 2571.63   94.26
  -7   1   8 2527.31  101.44
  -7  -1   8 2717.45   96.14
   7  -1  -8 2638.44   96.18
   7   1  -8 2561.41   95.64
  -7  -1   8 2573.99  103.71
   7   1  -8 2758.74   98.62
  -7  -1   8 2645.47   94.11
   7   1  -8 2650.27   94.08
  -7  -1   8 2498.43   99.48
  -7  -1   8 2618.53   97.76
 -11  -5   2 2741.53  105.95
 -11   5   2 2827.14  107.78
  11  -5  -2 2537.43  106.25
 -11  -5   2 3032.93  107.00
 -11  -5   2 3124.12  111.44
  11   5  -2 2973.05  106.81
  11  -5  -2 2941.41  106.69
  11  -5  -2 3115.14  105.11
  11   5  -2 2797.81  110.83
  -6   2   8 1855.73   69.22
   6   2  -8 1718.86   67.12
  -6   2   8 1692.67   67.73
  -6  -2   8 1683.05   65.51
  -6  -2   8 1763.16   67.46
  -6  -2   8 1692.77   75.54
   6  -2  -8 2043.70   71.22
  -6   2   8 1670.11   71.24
   6  -2  -8 1808.10   67.81
  -6  -2   8 1696.83   68.95
   6   2  -8 1846.50   65.78
  -6  -2   8 1780.02   71.14
   6   2  -8 1764.34   69.53
   6  -2  -8 1818.59   66.28
  14  -2   1 2466.12   98.46
  14   2   1 2633.06  103.23
  14  -2   1 2513.21   98.14
 -14  -2  -1 2509.11   98.92
 -14  -2  -1 2526.09   98.74
  14  -2   1 2644.63  102.14
  14   2   1 2394.62   98.38
 -14   2  -1 2495.77   98.72
 -14   2  -1 2502.65  102.11
  14   2   1 2581.38   98.53
   3  -3  -8  472.14   39.93
  -3   3   8 1184.89   45.37
  -3   3   8 1160.69   44.88
  -3  -3   8 1282.68   39.61
   3  -3  -8 1248.49   45.39
  -3   3   8  379.66   39.85
   3  -3  -8 1158.64   46.53
   3   3  -8 1285.20   41.56
   3  -3  -8 1282.07   42.59
   3   3  -8 1133.49   43.08
  -3   3   8 1251.40   42.24
  -3  -3   8  975.07   40.07
  -3  -3   8 1222.32   41.28
  -3  -3   8 1340.37   44.41
  10  -4   4 6674.78  266.66
 -10  -4  -4 6087.73  262.50
  10  -4   4 6603.92  262.37
  10  -4   4 6334.66  261.81
 -10  -4  -4 7012.58  262.34
  10   4   4 6756.96  262.49
  10   4   4 8061.59  264.85
 -10  -4  -4 6472.13  262.76
 -10   4  -4 7788.88  262.84
 -10   4  -4 7459.83  263.74
 -10   4  -4 6834.27  268.80
 -10  -4  -4 6512.42  266.78
  13   1  -5  129.92   10.48
  13  -1  -5  105.76    7.22
 -13   1   5  108.76    6.64
  13  -1  -5   89.83    7.30
  13   1  -5  102.66    6.90
 -13  -1   5   98.97    8.02
 -13  -1   5  104.61    6.77
  13   1  -5  102.68    6.46
  13  -1  -5  113.55    8.62
 -13   1   5  113.79    7.71
 -13   1   5  126.70    9.55
 -13  -1   5  102.67   11.07
  11  -5   1 1684.10   74.32
  11   5   1 1835.15   73.83
  11  -5   1 1883.99   74.78
 -11  -5  -1 1800.02   75.15
 -11  -5  -1 1761.65   79.14
  11   5   1 1707.80   74.50
 -11  -5  -1 1681.88   74.57
  11   5   1 1679.65   78.47
 -11   5  -1 1892.06   75.33
  14  -2  -3    6.82    4.89
 -14  -2   3    2.74    3.63
 -14   2   3    4.77    2.91
  14  -2  -3    3.70    4.71
  14   2  -3    5.92    3.12
 -14   2   3    6.27    5.85
  14   2  -3    4.02    6.13
 -14  -2   3    5.74    7.88
  14   2  -3    5.28    2.91
  14   0  -4 1351.98   55.81
 -14   0   4 1309.83   53.34
  14   0  -4 1203.60   52.94
  14   0  -4 1396.49   53.72
 -14   0   4 1512.39   57.21
 -14   0   4 1349.05   54.44
 -12   0   6 2822.96  112.68
  12   0  -6 2699.92  112.42
 -12   0   6 3004.76  114.09
 -12   0   6 3272.75  116.77
  12   0  -6 3060.16  115.29
   3  -7   3 2595.57   96.61
   3  -7   3 2688.24   96.52
  -3  -7  -3 2310.91   95.15
  -3  -7  -3 2240.62   97.29
   3  -7   3 2163.72  100.50
   3  -7   3 2264.83   96.76
   3   7   3 2214.73   97.37
  -3   7  -3 2784.94   98.21
  12  -2   4  863.96   36.70
 -12   2  -4  902.57   42.96
  12   2   4  882.92   42.52
  12   2   4  918.74   37.78
  12  -2   4  851.17   37.69
  12   2   4 1007.45   39.45
 -12   2  -4  911.83   38.13
 -12  -2  -4  917.12   43.60
 -12  -2  -4  956.02   37.50
  12  -2   4  928.57   42.22
 -12   2  -4 1018.68   37.60
 -12  -2  -4  952.79   38.16
  12  -2   4 1001.47   38.94
  -6   4   7    2.72    3.80
  -6  -4   7    3.84    4.37
  -6  -4   7    1.33    1.63
  -6   4   7   -0.31    3.19
   6   4  -7    0.95    2.37
   6  -4  -7    1.44    4.10
   6  -4  -7    0.81    5.07
  -6   4   7    1.95    4.20
  -6  -4   7   -0.24    2.79
   6  -4  -7    1.20    6.15
   6  -4  -7    0.08    3.69
   6   4  -7    3.10    3.62
   6   4  -7   11.60    3.47
  -1   3  -8 3048.71   90.90
  -1  -3  -8 3103.72   89.44
   1  -3   8 3001.06   87.70
   1  -3   8 3231.40  100.59
  -1  -3  -8 2977.89   92.77
   1  -3   8 3431.10   92.93
   1   3   8 2855.51   94.15
  -1  -3  -8 3043.31   95.11
   1   3   8 3058.93   89.47
  -1  -3  -8 3151.30   88.02
  -1   3  -8 2903.85  101.07
   1  -3   8 3144.61   86.92
   1  -3   8 2850.51   86.79
 -13   3  -2   64.70    9.85
  13  -3   2   68.58    8.97
  13   3   2   71.02    5.62
  13  -3   2   74.55    5.73
 -13  -3  -2   83.60    5.90
  13   3   2   57.34    5.52
 -13  -3  -2   94.93   12.42
 -13   3  -2   76.87    6.11
  13   3   2   85.80    6.19
  13  -3   2   75.06    6.02
  12  -4   2 1942.14   79.33
  12  -4   2 1811.67   76.04
  12   4   2 1908.41   76.16
 -12  -4  -2 2001.37   81.30
 -12   4  -2 1946.93   80.69
 -12   4  -2 1906.75   76.36
  12   4   2 2041.72   76.23
 -12  -4  -2 2011.96   76.48
  12   4   2 2039.69   81.19
  12  -4   2 1828.27   75.71
  -5   7  -2  649.12   27.35
   5  -7   2  630.42   26.13
   5   7   2  549.28   28.25
  -5  -7  -2  581.17   25.61
   5  -7   2  663.28   26.65
  -5  -7  -2  553.48   28.35
   5  -7   2  568.42   26.50
  -5   7  -2  595.89   27.94
   5  -7   2  572.63   29.77
   5   7   2  578.28   25.38
  -5  -7  -2  534.63   24.23
  10   0   6  505.66   21.63
 -10   0  -6  544.05   28.32
  10   0   6  539.65   27.84
 -10   0  -6  525.13   22.07
   8   0   7    0.43    1.86
   8   0   7    0.67    7.52
  -8   0  -7    0.69    3.31
  -8   0  -7    0.96    8.51
  -8   0  -7    0.89    2.42
   8   0  -8  180.81    8.33
   8   0  -8  154.08    9.59
  -8   0   8  180.02    9.92
   8   0  -8  179.60   12.02
  -8   0   8  177.87   12.63
  -8   0   8  193.96    8.59
  15  -1  -1   42.15    5.20
  15  -1  -1   40.30    4.42
 -15  -1   1   42.72    5.45
 -15   1   1   43.27    4.79
  15  -1  -1   50.26    7.52
  15   1  -1   39.22    7.43
  15   1  -1   34.83    4.33
  15   1  -1   54.42    4.74
 -15  -1   1   40.97    4.97
 -15   1   1   37.16    4.59
 -15   1   1   56.96    9.05
 -15  -1   1   41.00    9.79
  -6  -6  -4  323.57   16.39
  -6  -6  -4  341.94   16.56
   6   6   4  350.26   16.57
  -6  -6  -4  336.56   20.32
   6   6   4  333.05   19.98
  -6   6  -4  456.72   29.94
   6  -6   4  337.01   21.46
  -6  -6  -4  394.61   19.47
   6  -6   4  369.08   16.81
   6   6   4  317.64   17.17
  -6   6  -4  393.46   18.42
  -6   6  -4  491.11   19.04
   6  -6   4  362.84   16.86
  -4  -2  -8  539.42   29.44
  -4  -2  -8  564.36   26.24
   4  -2   8  591.37   22.69
  -4  -2  -8  639.10   23.81
   4  -2   8  532.43   30.46
   4   2   8  559.16   29.15
   4   2   8  529.11   23.13
   4  -2   8  686.88   28.11
   4   2   8  584.86   23.97
  -4   2  -8  525.83   32.17
  -4  -2  -8  528.66   23.08
   7  -5   5  680.68   24.77
   7  -5   5  625.05   25.50
  -7   5  -5  566.72   31.87
   7   5   5  615.49   24.82
   7   5   5  709.91   27.42
   7  -5   5  656.35   31.09
  -7   5  -5  736.01   26.32
   7  -5   5  695.02   24.48
  -7  -5  -5  635.53   25.30
  -7  -5  -5  623.01   24.88
   7   5   5  600.39   29.05
  -7  -5  -5  667.86   29.74
   4   4   7  740.78   47.85
  -4  -4  -7 1203.82   48.81
  -4   4  -7 1165.90   48.52
   4  -4   7 1156.21   47.14
  -4  -4  -7 1232.95   47.81
   4  -4   7 1474.24   47.76
  -4   4  -7 1526.08   49.26
   4  -4   7 1281.02   49.89
  -4  -4  -7 1092.35   51.66
   4   4   7 1186.56   51.33
   4   4   7 1083.08   51.60
   4  -4   7 1225.07   46.96
   4   4   7 1134.11   47.50
  -4  -4  -7 1124.83   49.93
   4  -4   7 1302.48   56.19
   5   1   8   44.24    3.16
  -5   1  -8   41.76   11.65
  -5  -1  -8   46.26    3.26
   5  -1   8   45.80    6.94
  -5  -1  -8   40.93    5.41
  -5   1  -8   44.17    5.05
  -5  -1  -8   38.04   10.26
  -5  -1  -8   47.63    2.93
   5  -1   8   44.88    2.85
   5  -1   8   37.12    9.09
  15  -1   0 1396.74   52.86
  15   1   0 1269.78   52.50
 -15  -1   0 1250.22   52.92
  15  -1   0 1139.24   52.20
  15   1   0 1423.59   57.00
 -15   1   0 1338.72   53.13
  15   1   0 1311.97   52.58
 -15  -1   0 1402.86   57.53
  15  -1   0 1369.44   56.31
 -15   1   0 1401.68   56.74
 -15   1   0 1305.02   53.08
 -15  -1   0 1371.47   53.02
 -11  -5   3  277.09   13.60
 -11  -5   3  311.29   19.01
  11   5  -3  319.19   14.85
 -11  -5   3  285.55   14.47
  11   5  -3  264.42   17.80
  11   5  -3  254.98   13.54
  11  -5  -3  295.76   14.63
 -11   5   3  318.38   15.37
  15  -1  -2 4568.49  161.88
 -15   1   2 4371.01  159.50
 -15   1   2 4595.60  162.41
  15   1  -2 4034.68  158.81
 -15  -1   2 3955.92  159.01
  15  -1  -2 3659.48  158.71
 -15  -1   2 4742.37  164.10
 -15  -1   2 3451.40  159.18
 -15   1   2 4402.54  159.92
  15   1  -2 4437.43  162.93
   5   3  -8   51.43    6.04
  -5  -3   8   55.99    3.23
  -5  -3   8   56.34    4.79
   5   3  -8   67.06    3.74
   5   3  -8   60.84    4.91
  -5   3   8   35.64    4.87
   5  -3  -8   66.31    4.75
  -5   3   8   55.54    7.35
  -5   3   8   55.40    5.44
   5  -3  -8   53.87    7.59
   5  -3  -8   57.54    5.82
  -5  -3   8   63.64    7.04
  -5  -7   3 1686.46   61.07
   5  -7  -3 1620.41   61.40
   5  -7  -3 1487.87   58.76
  -5   7   3 1788.35   63.22
  -5  -7   3 1463.13   59.59
  -5  -7   3 1564.58   64.19
  -1  -7   4  629.70   26.95
   1  -7  -4  617.25   28.33
  -1   7   4  724.62   29.51
   1   7  -4  609.25   30.22
  -1  -7   4  624.18   30.27
   1  -7  -4  672.21   29.18
  -1   7   4  658.35   28.57
  -1  -7   4  631.56   26.31
   1  -7  -4  529.40   29.42
  -1  -7   4  782.05   29.55
  -1  -7   4  741.38   29.92
   1  -7  -4  537.84   27.01
 -13  -3   4  489.44   21.94
  13   3  -4  551.28   26.35
 -13  -3   4  527.28   27.25
  13   3  -4  508.30   22.33
 -13   3   4  482.64   23.02
  13  -3  -4  469.50   22.21
  13  -3  -4  556.75   22.41
  13   3  -4  478.05   21.90
 -13   3   4  526.24   22.81
 -13   3   4  538.52   22.88
 -13  -3   4  512.91   23.10
  13  -3  -4  517.98   22.95
   4  -6   5   47.04    5.41
   4  -6   5   27.63   10.16
  -4  -6  -5    2.36    5.95
  -4  -6  -5   29.82    3.81
   4  -6   5   39.80    4.90
   4  -6   5   30.19    6.44
  -4  -6  -5   29.24    8.07
  -4  -6  -5    3.05    4.98
  -4   6  -5   48.23    6.25
   4  -6   5   33.10    4.41
  -4  -6  -5   33.31    5.16
   4   6   5   38.14    6.23
   4   6   5   30.92    7.00
   9  -5  -5 1905.70   76.32
   9   5  -5 1989.58   79.85
  -9   5   5 2075.68   76.74
  -9   5   5 1885.81   76.71
  -9  -5   5 2094.74   76.33
   9   5  -5 1879.30   75.22
  -9  -5   5 1906.44   74.99
   9   5  -5 1883.91   74.85
  -9  -5   5 2052.66   80.57
 -10   2   7 2179.54   81.96
  10   2  -7 2537.88   85.18
  10  -2  -7 1819.53   81.34
 -10  -2   7 2183.49   81.69
 -10   2   7 2018.42   80.67
 -10  -2   7 2161.01   85.50
 -10   2   7 2448.18   83.06
  10   2  -7 2133.23   82.99
  10  -2  -7 2281.49   80.59
  10   2  -7 2304.92   80.27
  10   2  -7 2163.78   81.23
 -10  -2   7 2211.80   80.11
   2   0  -9   -0.25    9.42
  -2   0   9    1.58    2.37
  -2   0   9    2.92    8.62
  -2   0   9   -2.82    5.89
   2   0  -9   -0.06    2.50
  -7   5   6  206.04   11.63
  -7  -5   6  230.09   11.26
  -7   5   6  198.12   11.84
   7   5  -6  232.58   11.89
  -7  -5   6  233.42   10.23
   7   5  -6  216.80   10.50
  -7   5   6  208.34    9.45
  -7  -5   6  246.63   15.81
  -7  -5   6  212.03   10.95
   7   5  -6  223.99   14.95
   7   5  -6  235.82   10.71
  14   2   2 1426.17   52.62
  14   2   2 1446.07   52.42
 -14   2  -2 1347.27   57.14
 -14  -2  -2 1230.67   52.40
  14  -2   2 1357.62   56.15
  14  -2   2 1312.59   51.92
  14  -2   2 1308.01   52.55
  14   2   2 1152.02   52.43
  14   2   2 1351.49   57.61
 -14   2  -2 1225.93   52.29
   6   6  -5   20.88    7.02
  -6   6   5   10.36    4.77
   6   6  -5   18.65    3.39
  -6  -6   5   17.84    2.88
  -6   6   5   16.58    4.41
  -6  -6   5   21.51    3.71
   6  -6  -5   10.26    5.17
  -6  -6   5   19.02    3.35
  -6   6   5   12.34    1.66
  -6  -6   5   16.96    7.96
   6   6  -5   17.54    2.41
  -1  -7  -4 3474.84   91.70
   1  -7   4 4205.34   93.18
   1  -7   4 3618.93  103.15
   1  -7   4 4518.66   94.02
   1  -7   4 3365.04   88.95
  -1  -7  -4 3268.99   90.51
  -1  -7  -4 3372.65   92.65
   1   7   4 3486.99   92.98
  -1  -7  -4 2678.26   92.31
   1   7   4  646.49   87.50
  -1  -7  -4   84.27   86.59
   1  -7   4 3446.87   94.04
  12   4  -4 1054.49   43.17
  12  -4  -4 1061.78   43.47
 -12  -4   4 1115.24   44.06
 -12   4   4 1101.04   45.31
  12  -4  -4 1056.95   41.68
 -12   4   4 1113.04   44.45
  12   4  -4 1082.50   47.61
 -12   4   4 1062.79   42.22
  12   4  -4 1016.34   43.45
  12   4  -4 1009.61   42.95
  12  -4  -4 1003.73   43.68
 -12  -4   4 1053.26   42.91
  -7   7   0  614.82   28.11
   7   7   0  592.02   26.14
   7  -7   0  543.86   27.75
   7   7   0  544.87   29.33
   7  -7   0  650.95   27.74
  -7  -7   0  586.06   26.04
  -7   7   0  664.25   28.42
   7  -7   0  619.25   26.76
   7  -7   0  591.45   26.07
  -7  -7   0  600.88   29.86
  -7  -7   1  181.40   10.72
  -7   7   1  212.74   12.33
  -7  -7   1  164.98    9.69
   7  -7  -1  180.73   10.76
   7  -7  -1  162.10   10.89
   7  -7  -1  218.68   12.41
   7   7  -1  133.94   12.62
   7  -7  -1  178.13    9.63
  -7  -7   1  193.25   14.50
  -9  -3   7  116.31    7.69
   9  -3  -7  119.50   10.68
   9   3  -7  118.76   10.38
  -9   3   7  124.57    8.35
  -9   3   7  146.56    8.17
  -9   3   7  112.91    8.01
  -9  -3   7   94.20   11.71
   9  -3  -7  117.85    7.07
   9   3  -7  109.34    7.38
   9   3  -7  118.01    8.74
  -9   3   7  121.65    9.45
   9   3  -7  121.41    6.62
  -9  -3   7  113.18    6.32
   9  -3  -7  114.59    8.48
   5   5   6   33.54    7.37
   5  -5   6   43.14    4.19
   5  -5   6   37.32    9.97
  -5   5  -6   50.45    5.18
   5   5   6   40.93    6.53
   5   5   6   42.43    4.23
  -5  -5  -6   45.88    9.67
  -5  -5  -6   40.02    4.06
  -5   5  -6   32.50   13.02
   5  -5   6   48.41    4.35
  -5  -5  -6   49.63    5.95
   5  -5   6   47.52    5.47
  -5  -5  -6   45.44    5.52
   8   6   3 1345.53   50.91
  -8   6  -3 1720.54   52.50
  -8  -6  -3 1343.79   49.41
  -8  -6  -3 1539.81   56.25
  -8   6  -3 1362.97   58.35
   8   6   3 1459.34   50.92
  -8   6  -3 1506.06   52.30
   8  -6   3 1524.38   51.30
   8   6   3 1306.31   54.48
   8  -6   3 1445.57   50.65
   8  -6   3 1410.59   55.12
  -8  -6   4   70.63   10.79
   8   6  -4   81.92    6.12
  -8   6   4   90.94    7.34
   8  -6  -4   80.80    7.37
  -8   6   4   94.94    7.62
  -8  -6   4   79.30    5.52
   8  -6  -4   75.32    6.95
   8   6  -4   81.04    9.69
  -8  -6   4   82.91    6.41
  -1  -5   7 2662.77   98.85
   1  -5  -7 2901.55  101.29
   1  -5  -7 1897.94  100.14
  -1  -5   7 2583.33  103.29
  -1  -5   7 3028.52   99.94
   1  -5  -7 2665.01   99.70
  -1  -5   7 2422.51  108.34
  -1  -5   7 2558.13   99.41
  -1  -5   7 2579.21  100.80
   1   5  -7 2428.00   99.67
  -1   5   7 2268.51  101.29
   1  -5  -7 2264.13  101.43
  -1   5   7 2545.37  100.55
   1  -5  -7 2351.15  101.96
   9   5   4  423.78   19.55
   9  -5   4  452.91   18.14
  -9  -5  -4  351.43   17.87
   9  -5   4  386.17   17.75
   9  -5   4  362.81   21.72
  -9   5  -4  459.31   19.73
  -9  -5  -4  381.91   17.40
  -9   5  -4  406.25   25.26
   9   5   4  370.32   17.86
  -9  -5  -4  369.10   22.42
  -9   5  -4  467.72   18.93
   0   0   9    1.27    7.78
   0   0   9    0.43    2.25
   0   0  -9   -0.90    4.52
   0   0   9   -3.32    6.41
   0   0  -9    0.55    2.10
   0   0  -9    1.62   10.09
  11   5   2    3.87    3.79
 -11   5  -2    4.02    3.17
  11   5   2    1.78    3.28
 -11  -5  -2    2.14    2.71
 -11   5  -2   10.80    8.70
  11  -5   2    6.28    3.02
  11  -5   2    2.61    3.28
 -11  -5  -2   -2.39    9.35
  11   5   2    5.96    6.88
  11  -5   2    5.61    6.20
  10  -6  -1  307.13   14.54
  10  -6  -1  266.38   12.47
 -10  -6   1  276.13   13.59
  10  -6  -1  276.88   13.22
  10  -6  -1  270.85   14.05
 -10  -6   1  254.50   13.99
 -10  -6   1  278.72   18.50
 -10   6   1  330.65   15.98
 -10   6   1  270.66   14.56
  10   6  -1  271.31   18.03
 -11  -3   6  340.87   15.65
 -11  -3   6  325.92   14.34
  11  -3  -6  283.23   15.56
  11   3  -6  308.82   14.25
 -11   3   6  308.54   15.71
  11   3  -6  306.17   15.78
 -11   3   6  238.46   15.04
 -11   3   6  343.67   15.31
  11  -3  -6  359.48   15.04
 -11  -3   6  354.35   20.05
  11   3  -6  331.29   18.60
  -3   7   4    2.30    4.94
  -3  -7   4    2.67    2.18
  -3  -7   4    4.30    2.43
   3  -7  -4    2.11    5.06
  -3   7   4    3.85    3.71
  -3  -7   4    9.37    5.22
  -3  -7   4    4.25    7.48
   3  -7  -4    6.76    4.47
  -3   7   4    0.58    4.72
  -3  -7   4    6.44    3.34
   3   7  -4    4.89    5.87
  10  -6   0 4540.71  177.99
  10  -6   0 4451.59  177.67
 -10  -6   0 4638.27  182.25
 -10   6   0 5426.70  180.39
  10  -6   0 4768.80  178.12
  10   6   0 4165.93  175.33
 -10  -6   0 4060.39  177.24
  10   6   0 4394.19  177.25
 -10   6   0 4983.70  178.76
   1  -1  -9  439.54   19.64
  -1  -1   9  539.07   25.22
   1  -1  -9  583.01   25.23
   1   1  -9  502.20   28.42
  -1   1   9  620.28   21.99
  -1   1   9  526.86   25.87
   1  -1  -9  650.43   22.18
   1   1  -9  600.29   21.32
  -1   1   9  587.12   27.79
  -1  -1   9  561.92   30.09
   1  -1  -9  456.10   28.92
  -1  -1   9  579.66   21.34
   3   3   8  188.53   14.20
   3  -3   8  253.41    9.66
   3  -3   8  226.09    9.60
   3  -3   8  264.96   18.84
   3   3   8  218.04   15.47
   3  -3   8  275.76   14.51
   3   3   8  233.41   11.34
  -3   3  -8  211.09   11.86
  -3  -3  -8  208.51   15.80
  -3  -3  -8  261.13   11.66
  -3   3  -8  193.80   18.53
  -3  -3  -8  225.40   10.16
  -3  -3  -8  223.92   13.52
  15   1   1 2137.70   89.16
  15  -1   1 1984.75   89.02
  15   1   1 2462.69   94.54
 -15  -1  -1 2262.63   89.97
 -15  -1  -1 2369.33   89.98
  15  -1   1 2414.24   89.94
  15   1   1 2321.58   89.65
  15  -1   1 2467.42   93.69
 -15   1  -1 2463.68   94.84
 -15   1  -1 2359.22   89.91
 -15  -1  -1 2448.43   95.16
 -14  -2   4  388.95   21.10
  14   2  -4  368.56   20.14
 -14   2   4  336.04   16.57
  14   2  -4  320.57   16.48
 -14  -2   4  373.56   16.62
  14  -2  -4  378.02   17.74
 -14   2   4  392.21   18.43
 -14  -2   4  398.31   17.71
  14  -2  -4  339.76   17.15
 -14   2   4  348.84   17.47
  14  -2  -4  362.67   16.61
  14   2  -4  345.98   16.20
 -14   0  -3    2.35    3.14
  14   0   3    0.85    6.98
  14   0   3   -0.05    2.10
  14   0   3    0.46    3.51
 -14   0  -3    2.06    3.13
  14   0   3    2.09    2.62
 -14   0  -3    1.36    8.19
  -3  -5   7 5338.10  112.59
  -3   5   7 4554.79  113.73
  -3   5   7 4217.15  113.09
  -3  -5   7 4635.87  110.03
   3  -5  -7 4374.51  114.26
   3   5  -7 4271.48  111.31
   3  -5  -7 5056.76  114.66
  -3  -5   7 4242.25  113.00
   3  -5  -7 4131.09  114.92
  -3  -5   7 4517.41  118.00
  -3  -5   7 4801.55  128.35
  -3  -5   7 4585.04  111.44
  -3   5   7 3931.94  112.73
  12   2  -6   32.66    3.54
 -12   2   6   36.65    6.11
  12   2  -6   34.33    5.54
 -12  -2   6   33.37    4.22
  12  -2  -6   30.97    4.48
 -12   2   6   36.49    4.32
 -12   2   6   34.58    4.82
 -12  -2   6   33.19    5.30
 -12  -2   6   28.99    8.73
  12   2  -6   28.04    6.61
  12  -2  -6   27.96    5.76
  12  -2  -6   28.00    4.75
   4   0  -9    1.09    2.71
  -4   0   9    2.46    8.13
  -4   0   9   -0.37    2.59
   4   0  -9   -7.84   14.05
  -4   0   9    0.15    5.95
   3  -1  -9  303.91   12.56
   3   1  -9  382.33   27.96
  -3  -1   9  255.60   17.76
  -3  -1   9  333.96   14.43
   3   1  -9  333.97   14.23
  -3   1   9  361.95   18.19
  -3   1   9  313.00   14.58
   3  -1  -9  315.21   14.79
  -3   1   9  320.54   20.13
  -3  -1   9  360.76   23.10
   3  -1  -9  318.23   17.57
   3   1  -9  274.84   16.62
   3  -1  -9  293.86   20.31
  13   1   4    6.45    2.43
 -13  -1  -4    3.34    3.72
 -13   1  -4    6.22    3.12
  13   1   4   10.49    4.40
  13  -1   4    4.68    6.55
 -13   1  -4    1.82    8.48
  13  -1   4    7.84    2.14
 -13  -1  -4    5.31    2.48
  13   1   4    1.92    7.19
 -13   1  -4    7.82    2.52
  13   1   4    7.38    2.86
  13  -1   4    8.50    2.93
  12   0   5    0.54    1.85
 -12   0  -5    0.61    2.23
  12   0   5    0.30    2.57
  12   0   5   -0.11    4.21
 -12   0  -5   -0.94    3.14
  12   0   5    0.64    7.37
  -6   0  -8   80.21    7.06
  -6   0  -8   85.30    4.81
  -6   0  -8   79.12   12.30
   6   0   8  103.65    9.35
   6   0   8   90.09    4.69
   6   0   8  103.24   11.55
  -9   3  -6  587.25   22.29
   9  -3   6  567.13   27.76
  -9  -3  -6  515.14   27.11
  -9   3  -6  538.62   29.51
   9  -3   6  511.42   21.30
  -9  -3  -6  441.18   21.17
  -9  -3  -6  514.47   22.29
   9   3   6  506.25   21.44
   9  -3   6  602.40   23.66
   9   3   6  574.59   24.84
   9  -3   6  527.40   20.11
  -9  -3  -6  461.38   21.40
 -15   1   3    1.85    2.95
  15   1  -3    1.57    3.00
 -15  -1   3    7.77    8.24
  15   1  -3    3.37    2.88
  15   1  -3    2.18    5.85
  15  -1  -3    3.54    5.49
 -15   1   3   -0.77    6.48
  15  -1  -3    1.75    3.46
 -15  -1   3    0.16    3.62
  -7  -7  -1   18.20    3.55
   7   7   1   18.79    3.88
  -7  -7  -1   14.08    1.53
   7  -7   1   13.59    4.65
   7  -7   1   24.45    5.23
   7  -7   1   19.32    4.65
   7  -7   1   10.14    6.79
  -7   7  -1   22.44    5.07
   7   7   1   12.57    6.82
  -7  -7  -1   14.50    8.62
  11  -1  -7 1866.56   74.33
 -11   1   7 1845.43   74.46
 -11  -1   7 2059.43   79.13
  11   1  -7 1891.53   74.12
 -11   1   7 1882.50   75.73
 -11   1   7 1970.38   77.30
  11   1  -7 1934.63   77.93
  11  -1  -7 1821.06   77.78
  11   1  -7 1925.18   77.27
 -11  -1   7 2004.90   76.09
 -11  -1   7 2037.94   74.41
   2  -6  -6    7.09    5.75
  -2   6   6   37.39    5.46
  -2   6   6   31.88    5.48
  -2  -6   6   43.77    5.67
   2  -6  -6   38.36    5.90
   2  -6  -6   33.01    6.13
  -2  -6   6   41.60   13.83
  -2  -6   6   39.57    3.69
   2  -6  -6   35.21    5.77
  -2  -6   6   40.15    5.07
  -2  -6   6   35.60    8.15
   2   6  -6   36.40    3.57
  -2  -6   6   37.26    3.90
  -1  -5  -7  709.39   30.99
   1  -5   7  727.70   26.80
  -1  -5  -7  712.78   30.33
   1   5   7  670.79   30.93
  -1   5  -7  715.40   28.05
   1  -5   7  692.69   31.28
  -1  -5  -7  747.75   29.28
   1  -5   7  710.85   37.49
   1  -5   7  768.07   27.57
   1  -5   7  762.18   29.41
  -1  -5  -7  744.81   27.72
   1   5   7  652.92   30.39
   0  -6   6   19.56    4.45
   0  -6  -6   16.64    5.32
   0   6   6   16.78    4.50
   0   6   6   16.20    5.46
   0  -6  -6   16.46    3.26
   0  -6  -6   17.53    4.97
   0  -6  -6   14.05    6.11
   0  -6   6   17.52    3.49
   0  -6  -6    8.43    5.96
   0  -6   6   15.18    6.85
   0  -6   6   13.37   10.93
   0  -6   6   13.54    4.42
   0  -6   6   11.53    2.49
  10  -6  -2   32.36    5.03
  10   6  -2   21.34    7.92
 -10  -6   2   38.59    9.29
 -10  -6   2   32.86    3.94
  10  -6  -2   34.87    5.26
  10  -6  -2   28.71    2.86
 -10  -6   2   31.79    4.75
  10  -6  -2   29.69    2.54
 -10   6   2   39.24    5.95
   7  -7  -2  611.09   25.20
  -7  -7   2  589.85   26.25
   7   7  -2  569.91   26.35
  -7  -7   2  652.23   30.61
   7  -7  -2  587.13   27.58
  -7  -7   2  673.93   27.56
   7  -7  -2  549.09   25.81
  -7   7   2  618.91   28.83
   0   8   0    0.91    5.40
   0  -8   0    2.60    2.96
   0  -8   0    5.24    5.94
   0  -8   0    3.17    5.90
   0  -8   0    3.30    5.64
  -5  -7  -3   89.65   10.50
   5  -7   3   95.62    7.43
   5  -7   3   87.11   11.46
   5   7   3   90.70    6.67
  -5  -7  -3   78.99    6.60
  -5   7  -3  111.19    8.74
  -5  -7  -3  105.56    9.60
  -5   7  -3  116.40    9.21
   5   7   3   86.17    9.53
   5  -7   3   82.23    8.40
   5  -7   3  107.83    7.40
  10   2   6 1778.77   21.06
 -10  -2  -6 1773.40   21.76
  10  -2   6 1624.94   20.00
 -10   2  -6 1669.77   21.45
  10   2   6 1741.48   35.69
  10  -2   6 1761.71   35.69
 -10  -2  -6 1764.28   36.15
  10  -2   6 1759.08   27.78
 -10  -2  -6 1795.67   24.10
 -10  -2  -6 1667.55   18.57
  10   2   6 1901.55   29.93
  -8  -2  -7  191.44   10.35
  -8  -2  -7  180.39   15.05
   8  -2   7  213.79   12.04
   8   2   7  200.72   12.75
   8  -2   7  190.37    8.70
  -8  -2  -7  190.09    8.46
  -8   2  -7  197.74    9.14
  -8  -2  -7  174.54    8.78
   8  -2   7  207.84   15.68
   8   2   7  195.51    8.99
   8  -2  -8   69.65    4.70
   8  -2  -8   57.19    7.67
  -8  -2   8   57.90    4.15
   8  -2  -8   68.75    6.83
   8   2  -8   61.74    7.18
  -8   2   8   70.84    7.44
   8   2  -8   62.59    4.01
  -8  -2   8   66.02    6.29
  -8  -2   8   56.63    9.50
  -8   2   8   67.90    5.84
  -8   2   8   68.98    9.23
   8   2  -8   67.91    5.36
  -8   2   8   53.00    4.95
  -8  -2   8   70.73   14.24
 -10  -6  -1   17.78    3.69
  10   6   1   16.45    3.99
  10  -6   1   19.52    4.25
 -10  -6  -1   18.76    4.40
 -10  -6  -1   26.54    9.78
 -10   6  -1   23.71    4.78
  10  -6   1   24.58    4.63
  10   6   1   19.41    3.08
  10  -6   1   15.87    5.31
 -10   6  -1   31.15    9.00
  -7   3  -7  126.42    6.77
   7  -3   7  101.78    8.05
  -7  -3  -7   96.19    7.24
  -7  -3  -7   91.84    5.69
   7  -3   7   90.25   11.32
  -7  -3  -7   55.79    6.04
  -7  -3  -7   95.51   11.67
   7   3   7   70.70   10.29
   7  -3   7   98.74    5.56
   7   3   7  102.07    9.42
   7   3   7  101.21    5.88
  -1  -1  -9  729.43   18.53
  -1   1  -9  720.26    9.05
  -1  -1  -9  647.87   23.51
   1   1   9  720.24   19.30
  -1   1  -9  707.91   26.51
   1  -1   9  773.10   19.46
   1   1   9  708.51   22.13
  -1  -1  -9  756.27   10.85
   1  -1   9  707.77    9.12
   1   1   9  736.75   10.77
 -10   4   6  702.91   35.29
  10   4  -6  939.26   41.57
 -10  -4   6  939.50   36.23
  10   4  -6  919.71   36.37
 -10   4   6 1117.35   38.82
 -10  -4   6  937.63   37.56
  10   4  -6  957.54   37.48
 -10   4   6  882.82   38.19
  10  -4  -6  937.35   37.11
  10   4  -6  867.98   37.08
  13  -3   3 1901.69   73.94
 -13  -3  -3 1977.17   74.63
 -13   3  -3 1825.39   74.96
  13  -3   3 1914.52   78.42
 -13  -3  -3 2082.54   80.51
 -13   3  -3 1896.05   74.42
 -13   3  -3 1870.23   79.45
  13   3   3 2177.06   75.84
  13   3   3 1884.23   79.64
 -13  -3  -3 1622.78   74.45
  13   3   3 1792.00   74.35
  13  -3   3 1920.96   74.51
 -14   0   5   -0.11    4.44
 -14   0   5    1.55    2.91
  14   0  -5    0.45    2.84
 -14   0   5    0.49    6.24
  14   0  -5   -2.15    5.32
  14   0  -5    1.94    3.41
 -12   4  -3   40.72   10.22
  12  -4   3   44.24    8.69
 -12   4  -3   46.30    4.54
  12  -4   3   41.92    4.23
 -12  -4  -3   43.81   11.07
  12   4   3   44.69    9.42
  12   4   3   49.84    4.74
 -12  -4  -3   53.15    4.64
  12   4   3   49.97    5.72
 -12   4  -3   47.49    5.15
  12  -4   3   42.08    4.79
   2  -4  -8    1.82    3.62
   2  -4  -8    7.44    4.01
   2  -4  -8    5.27    5.05
  -2  -4   8    5.52    5.63
   2  -4  -8    5.28    2.30
  -2  -4   8   11.89   11.05
  -2  -4   8    4.73    2.23
   2  -4  -8    1.74    7.57
   2   4  -8    3.94    3.59
  -2  -4   8    5.01    6.68
  -2   4   8    5.90    6.26
  -2  -4   8    7.71    2.65
  -2  -4   8    5.95    1.71
  -2   4   8    7.17    3.69
   0  -8   1   22.41    6.52
   0   8  -1   40.77    6.85
   0  -8  -1   19.19    6.82
   0  -8  -1   47.42    7.06
   0   8   1   36.12    6.37
   0  -8  -1   40.48    4.50
   0  -8   1   37.28    7.26
   0  -8  -1   52.65    7.74
   0  -8   1   42.47    7.49
   0  -8   1   37.21    4.36
  -3  -7  -4 1283.88   67.52
  -3  -7  -4 1894.09   67.05
   3  -7   4 2455.88   69.13
   3  -7   4 1833.16   69.35
   3   7   4 1921.34   69.80
   3  -7   4 1886.20   74.67
   3  -7   4 1926.58   66.00
   3  -7   4 2549.62   69.70
  -3  -7  -4 1903.79   69.63
  -3   7  -4 2405.09   70.73
  -3  -7  -4 1868.54   67.33
  -9  -1   8  466.48   18.85
   9   1  -8  480.20   18.84
   9  -1  -8  400.40   20.22
   9   1  -8  450.22   20.14
  -9   1   8  474.14   22.72
   9   1  -8  436.68   22.38
  -9   1   8  415.96   25.10
  -9   1   8  471.80   20.91
   9  -1  -8  429.15   18.99
  -9  -1   8  458.07   20.59
  -9   1   8  452.48   19.25
  -9  -1   8  526.97   24.37
  -2  -8   0 2949.84  118.08
   2  -8   0 3765.24  118.75
  -2  -8   0 2880.39  115.81
  -2   8   0 3089.29  118.64
   2  -8   0 3005.15  117.37
  -2   8   0 2912.34  117.12
   2   8   0 2962.68  118.58
  -2  -8   0 3498.58  118.79
   2  -8   0 3413.00  117.61
   2   0   9    1.89    6.51
  -2   0  -9    0.42    4.14
   2   0   9   -0.97    8.39
  -2   0  -9    1.50    1.71
  -2   0  -9    7.88   10.62
   2   0   9    1.42    1.81
   0   4   8  306.85   18.29
   0  -4  -8  316.10   19.30
   0   4   8  292.68   15.65
   0  -4   8  377.01   14.00
   0  -4   8  350.53   14.62
   0  -4   8  332.40   18.83
   0  -4   8  333.22   17.45
   0  -4  -8  300.90   17.57
   0  -4  -8  376.67   16.51
   0  -4  -8  349.56   14.76
   0   4   8  351.56   18.96
   0  -4   8  353.39   24.08
   0   4  -8  314.32   15.95
   0  -4   8  441.38   14.79
  11  -5  -4   88.18    7.07
 -11   5   4   52.46    6.51
 -11  -5   4   64.19   10.72
  11  -5  -4   71.00    6.22
 -11   5   4   80.86    6.95
  11   5  -4   82.95    6.68
  11   5  -4   78.03   10.46
 -11  -5   4   77.59    5.67
 -11  -5   4   90.97    6.75
  11   5  -4   87.12    6.03
   8   4   6 2621.98   91.97
   8  -4   6 3063.71   84.32
   8  -4   6 3028.71   87.50
   8  -4   6 2994.10   85.17
  -8   4  -6 2986.57   96.81
  -8  -4  -6 2985.26   85.77
   8  -4   6 2959.45   93.43
  -8  -4  -6 2920.76   92.38
  -8   4  -6 3470.83   87.45
  -8  -4  -6 2982.50   86.84
   8   4   6 3100.92   89.81
   8   4   6 3182.72   85.88
   8   4  -7  104.58    5.84
   8   4  -7   95.90    7.14
   8  -4  -7  103.70    7.69
   8  -4  -7  109.03    6.66
  -8   4   7   93.45    6.34
   8   4  -7  100.18   10.30
  -8   4   7   89.67    7.14
  -8  -4   7  100.51    7.42
   8  -4  -7   93.21    9.29
  -8  -4   7  105.95    5.48
  -8  -4   7  103.88    6.70
   8   4  -7   97.60    6.82
  -5  -1   9  266.04   14.25
  -5  -1   9  264.14   18.56
  -5   1   9   26.43    5.71
   5  -1  -9  320.69   22.83
  -5   1   9  283.25   16.99
  -5   1   9  265.02    9.57
   5  -1  -9  260.26    9.98
  -5   1   9  190.03   12.29
  -5  -1   9  268.69    9.49
  -5  -1   9   25.54    5.26
   5   1  -9  255.92   12.49
  -5  -1   9  218.30   12.58
   5   1  -9  262.67    6.17
   5  -1  -9  252.36    6.78
   5   1  -9  251.17    8.96
   2  -2  -9 1867.67   62.65
  -2   2   9 2032.15   61.00
  -2  -2   9 1952.77   54.98
  -2   2   9 1858.77   55.67
   2  -2  -9 1984.77   55.73
   2  -2  -9 1864.57   59.77
  -2  -2   9 2023.12   59.61
   2   2  -9 1982.16   54.77
  -2   2   9 1854.53   61.18
   2   2  -9 1751.60   57.81
  -2  -8   1 1688.95   71.32
   2  -8  -1 1804.31   73.72
   2  -8  -1 2112.03   74.28
  -2  -8   1 1798.39   74.34
   2   8  -1 1634.75   73.93
   2  -8  -1 1773.76   72.41
  -2   8   1 1676.02   72.43
  -2  -8   1 2214.87   74.82
  -2   8   1 1868.61   74.29
  -2   8   1 1453.56   73.66
  -2  -8   1 1881.68   73.74
  -4   6   6    8.09    4.20
  -4   6   6    0.14    4.72
  -4   6   6    9.98    4.15
   4  -6  -6    6.58    4.45
  -4  -6   6   14.30    4.91
  -4  -6   6    8.95    2.91
   4   6  -6    7.86    6.57
  -4  -6   6    9.54    4.14
   4  -6  -6    6.91    5.37
   4   6  -6   10.57    2.60
   4  -6  -6    8.30    5.51
  -4  -6   6    6.83    7.56
  -4  -6   6   12.58    2.79
   4  -6  -6   10.95    4.88
  11  -3   5   94.99    6.64
 -11   3  -5  110.60    7.04
 -11   3  -5  116.01    6.00
 -11  -3  -5   98.99    6.40
  11   3   5  102.89    8.59
  11  -3   5   98.19    7.65
 -11  -3  -5   88.64   12.83
  11  -3   5  114.79    5.72
 -11  -3  -5   95.95    5.97
 -11  -3  -5   99.33    6.45
 -11   3  -5   92.90   13.17
  11  -3   5   91.09   10.91
  11   3   5   83.25   11.03
  11   3   5   87.61    6.29
  -7   3   8 1557.97   45.00
  -7  -3   8 1478.69   41.52
   7  -3  -8 1454.49   44.38
  -7  -3   8 1523.63   49.16
   7  -3  -8 1410.58   42.57
  -7  -3   8 1521.81   45.57
  -7   3   8 1478.20   46.63
   7   3  -8 1458.89   45.73
  -7   3   8 1516.26   45.04
   7   3  -8 1505.32   42.02
   7  -3  -8 1376.10   47.72
  -7  -3   8 1424.78   43.60
   7   3  -8 1374.86   43.27
  -2  -6  -6    3.20    7.15
  -2  -6  -6  114.67   10.99
   2   6   6   99.92    9.28
   2   6   6   94.96    9.34
   2  -6   6  170.12    9.05
  -2  -6  -6  104.41    8.69
  -2   6  -6  153.48    9.29
   2  -6   6  115.32   11.46
   2  -6   6  196.32    9.47
   2   6   6   40.95    6.86
  -2  -6  -6   98.47    8.41
  -2  -6  -6  105.32    6.81
   2  -6   6   95.30   14.29
   2  -6   6  118.29    7.54
   5  -5  -7   71.09    6.65
  -5   5   7   58.01    6.07
  -5   5   7   66.67    6.01
   5  -5  -7   55.73    7.33
  -5  -5   7   82.26    6.31
   5  -5  -7   66.49    8.02
  -5  -5   7   73.32    7.33
  -5   5   7    0.47    4.53
  -5  -5   7   71.20    4.38
   5   5  -7   69.67    5.39
  -5  -5   7   77.44    5.56
  -5  -5   7   86.84   20.84
   5  -5  -7   14.40    5.52
  -5  -5   7   71.75    9.98
   2  -8   1 1970.63   76.92
  -2  -8  -1 1882.42   76.02
  -2   8  -1 1806.11   77.39
   2  -8   1 1998.49   77.70
   2   8   1 1865.87   78.29
  -2  -8  -1 1839.18   77.69
  -2  -8  -1 1822.42   74.97
  -2  -8  -1 1952.90   78.07
   2  -8   1 1780.22   76.97
  -5  -7   4   49.89    5.42
   5  -7  -4   65.21    8.00
  -5   7   4   49.58    6.04
   5  -7  -4   38.81    4.13
  -5  -7   4   41.82    4.17
  -5  -7   4   41.40    3.52
   5  -7  -4   36.76    6.11
  -5  -7   4   42.95    8.72
  -5   7   4   55.12    6.76
  13   1  -6   -0.45    3.22
 -13  -1   6    1.48    4.86
 -13   1   6   -0.87    3.74
 -13   1   6    4.77    6.33
  13  -1  -6    4.98    4.12
 -13  -1   6    2.36    3.08
  13  -1  -6    3.36    4.25
  13   1  -6   -0.65    5.95
  13  -1  -6    0.12    4.40
  13   1  -6    1.60    2.72
 -13  -1   6   -0.58    7.58
 -13   1   6    0.92    2.70
   9   1   7  396.19   14.99
  -9  -1  -7  456.86   17.09
   9   1   7  434.89   18.92
   9   1   7  393.53   21.44
   9  -1   7  457.06   18.99
   9  -1   7  393.47   14.68
  -9  -1  -7  409.20   22.01
  -9  -1  -7  414.84   15.38
   9  -1   7  406.73   21.86
  -9   1  -7  418.01   15.23
  -9   1  -7  432.25   23.94
  -9   1  -7  422.67   16.74
   0   2   9 6136.72   90.59
   0   2   9 6334.61   87.01
   0   2   9 6436.68   76.40
   0  -2  -9 6194.93   92.52
   0  -2  -9 6534.73   76.36
   0  -2   9 6429.30   73.81
   0   2  -9 6258.18   74.10
   0  -2   9 6357.02   85.55
   0  -2  -9 6116.37   85.48
   0   2  -9 6043.86   98.98
  -4  -4   8 3814.52  134.31
  -4   4   8 3567.10  136.25
   4   4  -8 4124.51  135.03
   4  -4  -8 1799.90  133.22
   4   4  -8 3583.08  135.40
   4  -4  -8 3465.63  137.63
  -4  -4   8 4106.90  134.09
  -4   4   8 3997.84  135.41
  -4   4   8 2145.66  133.72
  -4  -4   8 3686.45  144.85
  -4  -4   8 3977.63  132.91
   4  -4  -8 3733.13  138.02
   4  -4  -8 3710.80  135.25
  -4  -4   8 3852.74  136.20
  -7   7  -2  275.65   13.91
  -7  -7  -2  243.86   12.23
   7   7   2  237.22   15.62
   7  -7   2  274.10   13.51
  -7  -7  -2  232.74   16.28
   7   7   2  246.47   12.21
   7  -7   2  245.43   16.25
   7  -7   2  245.31   13.09
  -7   7  -2  254.37   14.16
  -7  -7  -2  222.58   10.27
   7  -7   2  251.22   12.42
  10  -4   5  873.79   37.16
 -10  -4  -5  815.63   41.05
 -10  -4  -5  796.84   36.13
 -10   4  -5  990.01   37.59
 -10  -4  -5  902.98   36.47
 -10   4  -5  845.47   43.12
 -10   4  -5 1084.78   36.75
  10  -4   5  842.50   35.88
  10  -4   5  877.99   41.19
  10   4   5  953.81   38.64
 -10  -4  -5  848.59   36.25
  10  -4   5  850.68   35.21
  10   4   5  836.21   36.13
  10   6  -3  102.02   11.15
 -10  -6   3  101.38    7.34
 -10   6   3   99.83    8.10
 -10  -6   3  104.43    6.71
  10  -6  -3  112.44    8.11
 -10  -6   3  112.59   11.72
  10   6  -3   97.62    6.89
  -6   0   9   -3.99    9.39
  -6   0   9    1.01    2.78
   6   0  -9    0.31    2.94
  -6   0   9   -0.45    1.72
  -6   0   9    1.36    6.52
   6   0  -9    1.04    1.17
  -6   0   9    0.16    5.64
 -15   1  -2   83.50    5.91
  15   1   2   89.70   10.27
  15  -1   2   78.30    5.20
 -15  -1  -2   77.69    6.16
  15   1   2   76.41    5.39
  15  -1   2   96.35   10.37
 -15   1  -2   85.41   11.14
  15   1   2   79.64    5.79
 -15  -1  -2   80.33   11.29
  15  -1   2   83.05    6.05
   7  -7  -3 1446.39   53.17
  -7  -7   3 1467.47   56.94
  -7   7   3 1430.45   53.57
  -7  -7   3 1474.93   52.81
   7   7  -3 1367.72   51.93
   7  -7  -3 1265.53   49.55
  -7  -7   3 1342.09   51.59
 -13  -3   5  142.97   13.16
  13   3  -5  123.34   11.89
 -13   3   5  141.78    8.51
 -13   3   5  128.60    8.47
  13  -3  -5  128.66    9.00
 -13   3   5  136.29    8.90
  13   3  -5  119.73    7.65
 -13  -3   5  129.29    7.65
  13   3  -5  120.02    7.93
  13  -3  -5  136.50    8.28
  13  -3  -5  144.05    7.95
 -13  -3   5  123.97    8.53
 -14  -2  -3  812.91   32.01
 -14   2  -3  839.85   37.95
 -14   2  -3  777.81   31.87
  14  -2   3  750.83   31.24
  14  -2   3  783.66   32.13
  14   2   3  808.71   32.14
 -14   2  -3  755.52   32.51
 -14  -2  -3  656.05   32.04
  14  -2   3  822.53   36.49
  14   2   3  822.73   33.09
  14   2   3  836.20   37.71
  14   2   3  754.51   32.17
   0   8   2  666.08   31.11
   0  -8  -2  665.25   29.33
   0  -8   2  606.71   28.83
   0   8   2  743.53   32.78
   0  -8  -2  709.17   31.11
   0  -8   2  792.05   32.24
   0  -8  -2  565.49   30.91
   0  -8   2  653.41   31.40
   0  -8   2  701.92   31.25
   0   8  -2  700.07   32.02
   3  -5   7  143.53   15.83
   3   5   7  149.94   11.31
   3  -5   7  199.87    8.92
   3   5   7  125.13   11.21
   3  -5   7  135.20    7.46
  -3  -5  -7   75.08    8.47
   3   5   7  127.48    8.90
  -3  -5  -7  147.66   12.14
   3  -5   7  154.16    7.68
  -3  -5  -7  150.36    8.01
  -3   5  -7  175.78    9.71
  -3  -5  -7  145.43   10.16
   3  -5   7  138.00    9.36
   4  -2  -9 1579.98   44.56
  -4  -2   9 1651.04   45.92
  -4   2   9 1536.36   45.89
   4  -2  -9 1608.34   40.09
  -4  -2   9 1544.78   53.79
   4  -2  -9 1683.81   37.46
   4  -2  -9 1334.79   45.54
   4   2  -9 1536.08   42.97
  -4  -2   9 1498.18   43.07
   4   2  -9 1664.42   39.19
  -4   2   9 1588.28   40.41
  -4   2   9 1440.59   43.82
  -4  -2   9 1672.51   39.72
  11  -1   6   82.02    5.37
 -11  -1  -6   82.84    5.94
 -11   1  -6   87.77    5.75
  11   1   6   86.43    5.49
  11  -1   6   82.14   11.27
  11   1   6   96.03    8.20
  11   1   6   78.79   10.74
 -11  -1  -6   84.10   11.84
  11   5   3  194.29   10.78
 -11  -5  -3  181.67   15.15
  11  -5   3  172.69    9.39
 -11   5  -3  181.15   16.30
  11   5   3  193.16   10.20
 -11  -5  -3  153.53    9.91
 -11   5  -3  214.97   10.86
 -11   5  -3  219.37   11.99
  11  -5   3  196.50   10.15
  11  -5   3  200.49   13.87
  12   2   5 3736.24  130.46
  12  -2   5 3126.41  126.80
 -12   2  -5 3174.92  134.21
 -12  -2  -5 3464.56  127.65
  12   2   5 3077.88  128.05
 -12  -2  -5 3209.45  128.38
 -12   2  -5 3421.59  127.38
 -12   2  -5 3171.26  128.41
  12  -2   5 3450.07  130.05
  12   2   5 3322.41  133.72
  12  -2   5 3335.46  128.01
 -12  -2  -5 3324.15  133.86
  12  -2   5 3474.08  134.02
  -6  -4  -7   33.54    9.09
  -6  -4  -7   37.28    5.07
   6  -4   7   37.07    2.81
   6   4   7   34.72    8.67
   6  -4   7   38.54    5.74
  -6  -4  -7   36.44    5.36
  -6   4  -7   47.23    4.43
   6  -4   7   37.18    3.45
   6   4   7   34.15    3.83
   6  -4   7   34.18    9.29
   6  -4   7   38.87    2.96
  -6  -4  -7   35.55    3.60
   6   4   7   43.92    7.43
 -16   0   1    2.71    8.22
  16   0  -1    1.22    2.90
 -16   0   1   -0.41    4.22
  16   0  -1   -0.35    6.36
 -16   0   1   -1.10    3.42
  16   0  -1    0.16    3.17
   6  -2   8  574.68   31.16
   6   2   8  599.86   24.12
  -6  -2  -8  531.43   26.19
  -6  -2  -8  659.88   24.28
  -6   2  -8  606.18   24.23
   6  -2   8  631.24   27.81
   6   2   8  604.23   28.60
  -6   2  -8  577.94   32.67
  -6  -2  -8  527.49   30.19
  -6  -2  -8  541.82   23.88
   6  -2   8  568.24   23.57
  -6   2  -8  598.80   26.15
 -15  -1   4  170.04   10.51
  15  -1  -4  144.08    9.20
  15  -1  -4  165.18   11.24
 -15   1   4  167.02    9.24
  15  -1  -4  151.84    9.44
  15   1  -4  149.64    8.73
 -15  -1   4  199.87   14.25
  15   1  -4  161.95    9.26
 -15   1   4  175.12   12.49
  15   1  -4  165.81   12.22
 -15  -1   4  176.95    9.40
 -14   4   1  889.87   34.89
  14  -4  -1  759.61   33.55
  14  -4  -1  870.00   33.97
  14   4  -1  808.41   38.34
  14  -4  -1  881.43   34.79
 -14  -4   1  771.26   33.41
 -14  -4   1  739.52   33.77
 -14   4   1  910.82   35.38
  14   4  -1  726.33   33.29
 -14   4   1  833.96   35.33
  14   4  -1  728.25   33.73
  10   6   2 7749.01  309.19
 -10  -6  -2 8189.91  310.24
  10  -6   2 7318.32  311.43
 -10  -6  -2 7753.58  313.44
 -10   6  -2 7293.53  313.94
  10  -6   2 8197.36  309.48
 -10   6  -2 8308.73  310.18
  10   6   2 8167.30  308.86
  10  -6   2 8001.32  309.42
 -10   6  -2 8798.31  312.43
  -6   6  -5  646.11   37.51
   6   6   5  566.39   26.08
  -6  -6  -5  566.89   25.02
   6   6   5  565.18   24.49
   6  -6   5  590.73   31.15
   6  -6   5  646.63   24.84
  -6  -6  -5  513.26   28.01
  -6  -6  -5  558.13   24.70
   6  -6   5  574.95   24.90
   6   6   5  558.65   28.50
   6  -6   5  623.07   24.82
  -6   6  -5  700.47   26.80
  -2  -8   2   48.64    6.93
   2  -8  -2   42.65    6.79
  -2  -8   2   31.79    7.62
  -2   8   2   23.37    6.24
  -2   8   2   36.39    6.26
   2  -8  -2   32.46    6.30
  -2  -8   2   39.09    6.92
   2   8  -2   35.52    7.30
  -2   8   2   38.62    5.76
  -2  -8   2   39.23    4.49
  12  -4  -5 4168.59   81.73
 -12   4   5 4316.76   83.82
  12   4  -5 4227.60   81.57
 -12  -4   5 4297.35   80.48
  12   4  -5 4632.31   91.13
 -12  -4   5 4570.43   92.86
  12   4  -5 4447.85   81.10
  12  -4  -5 4547.50   83.33
 -12  -4   5 4601.58   83.41
  12   4  -5 4396.70   82.40
   2  -4   8 1902.17   66.19
   2  -4   8 2079.54   70.34
  -2   4  -8 2358.95   68.29
   2  -4   8 2127.58   66.12
  -2  -4  -8 1829.07   71.64
  -2  -4  -8 1850.49   70.06
   2   4   8 1759.97   71.15
   2   4   8 1768.22   70.63
  -2   4  -8 2201.66   81.44
  -2  -4  -8 1823.75   66.58
  -2   4  -8 1801.95   68.22
  -2  -4  -8 2060.47   68.38
   2  -4   8 1991.24   77.37
   2   4   8 1923.44   68.14
  12   0  -7    2.85    5.09
 -12   0   7   -1.89    7.16
 -12   0   7    0.87    2.35
  12   0  -7   -1.26    2.78
  12   0  -7   -0.34    5.40
 -12   0   7    0.76    3.84
  -1   7   5  225.11   12.01
  -1  -7   5  207.58   10.16
   1  -7  -5  212.75   12.25
  -1  -7   5  263.36   22.95
  -1  -7   5  244.67   11.02
  -1  -7   5  280.29   13.03
  -1  -7   5  198.36   14.19
   1  -7  -5   68.20   11.36
  -1  -7   5  223.37   10.16
   1  -7  -5  206.53   12.29
   1  -7  -5  195.09   12.00
  -1   7   5   23.99    9.79
   1  -7  -5  204.35   10.54
 -16   0   0 2235.00   89.72
  16   0   0 2192.37   84.94
 -16   0   0 2291.55   85.58
  16   0   0 1986.24   84.44
 -16   0   0 2162.09   85.51
  16   0   0 2140.32   88.84
 -16   0   2  361.74   17.22
 -16   0   2  378.14   17.88
  16   0  -2  397.52   20.09
  16   0  -2  344.34   16.64
 -16   0   2  377.06   21.42
  14  -4   0  529.44   24.14
 -14  -4   0  471.18   22.18
 -14   4   0  539.15   23.25
  14   4   0  471.07   22.24
  14  -4   0  517.06   22.58
  14   4   0  509.65   21.30
  14  -4   0  525.80   22.51
 -14   4   0  515.95   25.40
 -14  -4   0  510.40   22.82
  14   4   0  459.90   22.40
 -14   4   0  558.46   23.58
  14   4   0  507.07   26.81
 -10   0   8 2320.83   88.08
 -10   0   8 2522.58   93.22
  10   0  -8 2197.81   91.65
 -10   0   8 2282.20   89.75
  10   0  -8 2278.08   87.96
  10   0  -8 2143.16   89.15
 -15   3   1 1667.93   71.62
 -15  -3   1 1781.90   76.24
  15   3  -1 1829.52   71.17
 -15  -3   1 1849.66   71.81
 -15   3   1 1774.79   71.75
  15   3  -1 1843.84   71.34
  15   3  -1 1764.39   75.44
 -15  -3   1 1803.02   71.30
  15  -3  -1 1600.93   70.97
 -15   3   1 1774.83   73.29
  15  -3  -1 1872.35   73.18
  15  -3  -1 1888.30   71.42
  -4  -8   0  479.16   20.92
  -4  -8   0  533.46   25.08
   4   8   0  478.49   24.11
  -4  -8   0  593.55   25.14
   4  -8   0  541.21   28.44
  -4   8   0  530.95   24.45
   4  -8   0  590.96   23.29
  -4  -8   0  474.18   19.12
   4  -8   0  482.40   21.98
   3   1   9    9.13    6.59
  -3  -1  -9   10.78    4.85
  -3   1  -9   13.22    4.52
  -3   1  -9    1.23    0.97
  -3   1  -9    5.30    1.24
   3   1   9   13.42    2.38
   3  -1   9   14.10    6.50
  -3  -1  -9   14.48   10.06
   3  -1   9   12.28    1.48
  -3   1  -9   10.57   11.13
  -3  -1  -9   14.42    2.71
   3   1   9   11.67    7.86
  -8   6  -4  166.79   16.69
  -8   6  -4  223.76   11.39
   8   6   4  173.21   10.83
  -8  -6  -4  161.79    9.01
   8  -6   4  174.21    9.84
   8  -6   4  178.33    9.47
  -8  -6  -4  170.39   14.52
   8  -6   4  170.03   14.41
   8   6   4  175.38   13.64
   8   6   4  181.20    9.84
  -8  -6  -4  172.15    9.75
  -8   6  -4  197.39   10.91
  -8   6   5   19.15    4.51
   8  -6  -5   18.30    4.67
   8   6  -5   17.82    7.02
  -8  -6   5   20.96    8.63
  -8  -6   5   22.74    4.04
   8   6  -5   21.46    3.64
  -8  -6   5   18.92    3.17
   8  -6  -5   19.78    4.97
  -8   6   5   11.79    5.11
  14  -4  -2 1609.20   65.30
  14   4  -2 1605.95   65.16
 -14   4   2 1627.14   65.92
  14  -4  -2 1541.00   65.05
 -14   4   2 1708.17   66.42
  14  -4  -2 1761.01   65.54
 -14   4   2 1617.09   65.85
  14   4  -2 1581.93   69.62
 -14  -4   2 1587.56   64.91
  -2  -8  -2  283.86   16.54
   2  -8   2  294.61   24.48
   2  -8   2  265.94   15.97
  -2  -8  -2  245.76   13.32
  -2   8  -2  293.68   16.59
   2  -8   2  339.03   16.18
  -2  -8  -2  362.44   17.72
  -2  -8  -2  318.61   17.31
  -2  -8  -2  265.14   13.98
   2   8   2  246.23   15.63
   2  -8   2  252.55   15.44
   7  -1   8  473.77   20.23
  -7   1  -8  473.23   22.45
   7  -1   8  476.06    8.84
  -7   1  -8  427.90    9.28
  -7  -1  -8  458.21   20.16
  -7  -1  -8  434.36   13.20
   7   1   8  451.44    9.28
  -7  -1  -8  437.62    7.43
  -7   1  -8  506.37   13.62
  -7  -1  -8  448.46    9.43
   7  -1   8  508.63   16.68
   4  -8  -1 1681.01   66.99
  -4  -8   1 1584.14   68.62
   4  -8  -1 1691.92   67.03
  -4   8   1 1658.53   68.43
  -4   8   1 1501.62   65.46
  -4  -8   1 1710.49   67.93
   4   8  -1 1524.14   68.54
  -4  -8   1 1495.37   65.11
   4  -8  -1 1684.38   66.12
 -14  -2   5  254.64   16.57
  14   2  -5  232.71   11.82
  14   2  -5  223.83   11.17
 -14   2   5  216.52   12.41
 -14  -2   5  208.68   11.35
 -14   2   5  244.46   13.72
  14  -2  -5  227.37   12.31
 -14  -2   5  234.14   12.55
  14  -2  -5  219.52   11.60
  14  -2  -5  242.60   12.58
  14   2  -5  246.99   15.45
 -14   2   5  199.11   11.43
  -5  -3  -8   10.22    2.26
   5  -3   8    7.95    8.52
  -5   3  -8   13.36    2.66
   5  -3   8    8.01    1.08
   5  -3   8    9.34    1.32
  -5  -3  -8    7.36    2.98
  -5  -3  -8   12.10    8.02
  -5  -3  -8    7.76    4.29
   5  -3   8    9.45    4.88
   5   3   8   12.01    6.61
   5   3   8    7.55    7.31
  -5   3  -8    6.19   11.12
   5   3   8    9.70    2.50
   5  -3   8   10.87    2.26
 -15   3   0  220.32   14.49
  15   3   0  216.51   15.21
 -15   3   0  203.19   11.47
 -15   3   0  201.65   11.53
 -15  -3   0  219.50   11.39
  15   3   0  219.23   11.28
 -15  -3   0  216.92   11.57
  15  -3   0  223.83   11.55
  15  -3   0  227.39   13.60
  15  -3   0  189.90   11.42
  15   3   0  232.23   11.31
   1  -7   5  245.10   11.83
   1   7   5  234.47   14.12
   1  -7   5  329.71   14.58
  -1  -7  -5  239.29   13.61
   1  -7   5  249.76   12.01
  -1  -7  -5  237.38   12.31
  -1  -7  -5  233.70   14.38
   1  -7   5  231.71   15.41
   1  -7   5  241.00   18.99
  -1  -7  -5  292.42   15.96
   1   7   5  284.21   14.46
   1  -7   5  280.08   13.49
  15  -3  -2    0.79    4.09
 -15  -3   2   -0.47    9.14
  15   3  -2    1.13    3.02
 -15   3   2   -0.31    3.33
  15  -3  -2    3.08    4.65
 -15   3   2    1.76    3.21
 -15  -3   2    0.18    3.07
  15   3  -2   -0.22    6.61
 -15   3   2    2.47    6.21
  15  -3  -2    3.20    4.70
  -9   5   6  119.51    8.75
   9   5  -6  132.26   11.75
  -9   5   6  142.79    8.87
   9  -5  -6  136.34    8.55
  -9  -5   6  123.17    7.09
   9   5  -6  131.76    8.64
   9   5  -6  123.89    7.45
  -9  -5   6  126.15    8.13
   9   5  -6  116.03    7.51
   2   2   9 2548.28   72.73
   2  -2   9 2931.37   70.95
   2  -2   9 2737.10   62.90
  -2  -2  -9 2601.46   74.47
  -2  -2  -9 2760.46   69.88
   2  -2   9 2596.51   77.39
  -2   2  -9 2371.83   76.56
  -2  -2  -9 2753.43   64.52
   2   2   9 2747.39   64.74
  -3  -7   5   94.71   10.46
  -3  -7   5   93.55    6.34
   3  -7  -5   91.27    8.49
  -3   7   5  108.40    8.84
  -3  -7   5  103.32    6.38
  -3  -7   5  113.89    7.49
  -3  -7   5  118.84    8.94
  -3   7   5  105.71    7.36
   3  -7  -5  102.97    8.07
  -3   7   5  105.79    9.03
  -4  -8  -1  548.75   25.77
   4  -8   1  501.00   23.17
  -4  -8  -1  504.95   21.93
   4   8   1  455.93   24.23
   4  -8   1  561.88   23.36
  -4   8  -1  563.60   24.54
   4  -8   1  559.58   23.74
  -4  -8  -1  236.69   22.84
  -4  -8  -1  256.50   22.44
   4  -8   1  485.04   27.13
  -4  -8  -1  497.53   20.44
 -13  -5   1  753.17   34.76
 -13  -5   1  822.76   40.42
  13   5  -1  765.02   33.14
  13   5  -1  755.39   39.43
  13  -5  -1  771.20   35.10
 -13   5   1  765.22   35.57
 -13   5   1  736.41   36.26
  13  -5  -1  732.00   34.91
   7   5   6 2187.72   79.97
  -7  -5  -6 2055.00   79.83
   7  -5   6 2101.83   86.55
   7   5   6 2401.87   83.37
   7  -5   6 2189.61   79.06
  -7   5  -6 1855.83   87.01
   7  -5   6 2025.15   79.24
  -7   5  -6 2334.36   80.96
  -7  -5  -6 2064.61   84.97
   7   5   6 1916.90   83.84
   7  -5   6 2116.11   80.77
  -7  -5  -6 2029.65   80.54
  14   0   4  380.69   15.68
 -14   0  -4  368.20   22.62
  14   0   4  387.22   18.28
 -14   0  -4  353.84   16.85
  14   0   4  313.31   16.16
  14   0   4  369.17   21.36
 -14   0  -4  386.34   16.17
  -6  -6   6 1228.60   41.99
  -6  -6   6 1204.41   42.96
   6   6  -6 1185.56   42.20
  -6  -6   6 1114.42   42.06
   6   6  -6 1028.75   41.22
   6  -6  -6 1288.29   46.13
  -6   6   6 1489.23   46.68
   6   6  -6 1216.53   47.69
  -6   6   6 1042.59   43.85
   6  -6  -6 1359.66   45.25
  -6  -6   6 1258.18   48.04
  -5  -7  -4   31.98    4.41
  -5  -7  -4   31.55    4.56
   5  -7   4   34.04    6.07
   5   7   4   30.34    7.04
   5  -7   4   40.53    5.51
   5  -7   4   32.07    4.31
   5  -7   4   29.68    9.47
  -5  -7  -4   29.85    8.81
  -5   7  -4   43.52    6.32
   5  -7   4   41.82    5.60
  13   5   0   27.29    8.38
  13   5   0   27.14    3.15
  13  -5   0   24.59    4.63
 -13  -5   0   28.01    3.99
 -13  -5   0   26.03    9.66
 -13   5   0   53.61    8.78
  13  -5   0   24.70    4.20
 -13   5   0   26.31    5.21
 -13  -5   0   18.78    3.91
  13  -5   0   62.34    7.12
  13   5   0   26.11    4.29
 -13   5   0   27.20    4.48
  -4   0  -9    0.08    0.91
   4   0   9    0.37    1.10
  -4   0  -9    0.28    9.86
  -4   0  -9    1.62    3.79
   4   0   9   -0.94    1.25
   4   0   9    1.07    6.29
  -9   5  -5  495.79   30.25
  -9   5  -5  692.37   23.83
   9   5   5  424.36   26.57
   9  -5   5  579.18   22.41
  -9  -5  -5  516.07   22.64
   9  -5   5  501.54   22.20
  -9   5  -5  629.95   24.59
   9  -5   5  495.67   22.98
   9   5   5  459.92   22.22
  -9  -5  -5  379.03   23.71
   9  -5   5  473.39   26.89
   9   5   5  543.92   24.69
  -9  -5  -5  470.25   22.27
  -9  -5  -5  475.69   26.96
   6  -4  -8 1650.00   66.01
   6   4  -8 1634.27   63.89
  -6  -4   8 1683.87   64.01
  -6   4   8 1644.47   63.45
   6  -4  -8 1036.84   63.79
   6  -4  -8  746.51   61.07
   6  -4  -8 1921.95   64.38
  -6   4   8 1571.01   64.05
  -6   4   8 1405.93   63.04
  -6  -4   8 1830.21   61.33
   6   4  -8 1768.50   62.88
  -6  -4   8 1723.41   62.90
   6   4  -8 1888.17   61.78
  14  -4   1  801.66   33.99
 -14  -4  -1  806.66   34.05
 -14   4  -1  800.55   34.34
  14   4   1  786.58   33.82
 -14  -4  -1  910.84   40.50
  14   4   1  853.72   34.17
  14   4   1  849.53   39.08
 -14   4  -1  765.02   37.21
  14   4   1  905.27   33.66
 -14  -4  -1  726.98   33.96
  14  -4   1  845.72   36.47
  14  -4   1  765.41   33.64
   4   6   6   84.19    9.47
  -4   6  -6   99.12    7.83
   4  -6   6   84.91    6.98
  -4  -6  -6   80.41    7.43
  -4  -6  -6   77.61   10.06
   4  -6   6  102.80    6.96
  -4  -6  -6   11.91    6.67
   4   6   6   78.76    8.47
   4  -6   6   69.06    8.51
  -4  -6  -6   86.84    6.00
   4  -6   6   71.94   12.61
  -4  -6  -6    8.94    6.76
   4  -6   6   87.04    6.31
  -7   1   9  939.23   37.24
   7   1  -9 1010.31   35.05
   7  -1  -9  881.66   36.94
  -7  -1   9  854.09   39.16
   7   1  -9  952.94   36.84
  -7  -1   9  808.47   45.34
  -7   1   9  984.02   43.11
  -7  -1   9  966.24   41.16
   7  -1  -9  932.49   35.26
  -7   1   9 1031.15   40.20
  -7  -1   9  954.05   37.28
   7   1  -9  979.20   39.89
  -7  -1   9  979.11   35.02
 -16   0  -1    0.22    8.24
 -16   0  -1   -2.55    3.71
  16   0   1    0.07    2.71
  16   0   1   -0.08    2.85
  16   0   1    2.03    6.78
 -16   0  -1   -0.54    3.91
  16   0  -3    1.60    3.11
 -16   0   3   -0.76    7.70
  16   0  -3   -1.71    3.17
  16   0  -3    1.42    6.02
 -16   0   3    0.73    3.24
   9  -7  -1  959.34   39.84
  -9  -7   1 1001.60   40.30
   9  -7  -1  947.08   40.18
  -9   7   1  882.36   40.22
  -9  -7   1  891.72   39.04
   9  -7  -1  926.96   38.17
  -9   7   1 1083.44   41.98
   9  -7  -1  893.62   38.69
  -9  -7   1  983.70   43.41
 -13   5   2  117.52    9.03
 -13  -5   2  143.94   14.41
  13   5  -2  123.80   12.89
  13   5  -2  133.41    9.24
 -13  -5   2  133.21    8.29
  13  -5  -2  118.10    8.78
 -13   5   2  139.88    9.35
 -13   5   2  138.95    9.75
  13  -5  -2  129.15    8.86
  -9  -7   0  647.20   32.37
   9  -7   0  630.94   27.99
  -9   7   0  594.95   28.69
   9   7   0  658.90   27.81
   9  -7   0  685.52   28.38
  -9   7   0  723.82   30.34
   9  -7   0  599.62   28.26
   9  -7   0  604.73   27.01
  -9  -7   0  613.35   27.49
  -4  -8   2   25.23    7.81
   4   8  -2   31.69    7.31
  -4  -8   2   28.42    4.15
   4  -8  -2   32.46    6.05
  -4  -8   2   29.99    2.25
  -4   8   2   34.07    4.83
  -4   8   2   21.37    6.85
   4  -8  -2   30.48    5.59
  -4  -8   2   34.27    9.09
  -4  -8   2   30.53    7.09
  -4   8   2   26.12    6.46
   4  -8  -2   24.90    5.70
   6   2  -9  169.33    8.95
  -6  -2   9  188.51    9.87
   6  -2  -9  190.28   12.49
  -6  -2   9  134.01   11.11
   6   2  -9  176.97   11.34
   6  -2  -9  190.84   10.18
  -6   2   9  185.23    9.92
  -6   2   9  173.97   13.78
  -6  -2   9  173.86   18.07
   6   2  -9  172.88    7.23
  -6  -2   9  172.82   13.54
  -6  -2   9  168.50    7.08
   6  -2  -9  189.17    7.97
   1   3  -9 1576.78   66.27
  -1  -3   9 1203.02   45.47
   1  -3  -9 1382.74   46.84
  -1   3   9 1354.95   48.56
  -1  -3   9 1119.22   45.44
   1   3  -9 1206.96   49.24
  -1  -3   9 1409.37   51.31
   1  -3  -9 1369.56   48.53
   1  -3  -9 1384.32   51.87
  -1  -3   9 1324.09   47.19
  -1   3   9 1228.47   51.98
   1   3  -9 1460.89   47.74
   1  -3  -9 1245.73   53.26
   0  -8   3   53.63    6.54
   0  -8   3   36.30    4.04
   0  -8  -3   40.67    5.50
   0  -8   3   43.94    6.50
   0  -8   3   44.01    7.33
   0  -8   3   41.90    3.57
   0   8   3   43.59    6.73
   0  -8  -3   38.87    7.28
   0   8   3   40.20    6.39
   0   8  -3   36.02    7.29
  -7  -7  -3   17.95    3.21
  -7   7  -3   20.25    5.10
   7  -7   3   23.60    4.56
   7  -7   3   22.31    8.18
   7   7   3   21.26    4.37
   7  -7   3   20.70    6.11
   7   7   3   12.75    6.65
  -7  -7  -3    0.17    6.36
   7  -7   3   20.35    4.24
  -7   7  -3   24.36    5.30
  -7  -7  -3   20.19    8.26
   7   7   3   21.77    4.13
  10   0   7   -2.54    7.96
 -10   0  -7   -6.17    9.41
  10   0   7    0.37    2.30
 -10   0  -7    0.49    2.45
 -10   0  -7    0.19    3.25
 -14  -4   3  244.71   12.17
 -14  -4   3  249.14   12.92
  14  -4  -3  229.40   12.82
  14   4  -3  223.88   12.03
 -14   4   3  246.18   13.11
  14   4  -3  215.27   12.53
  14  -4  -3  264.84   12.41
 -14   4   3  246.83   12.61
 -14  -4   3  226.97   17.32
  14   4  -3  262.38   16.47
  -7  -5   7  529.43   26.46
   7   5  -7  578.37   21.56
  -7  -5   7  548.36   19.78
  -7  -5   7  504.19   20.98
   7  -5  -7  470.01   20.86
   7   5  -7  495.97   20.59
  -7  -5   7  538.74   21.04
   7  -5  -7  560.06   24.36
   7   5  -7  538.57   25.19
   7   5  -7  574.19   20.26
  -7   5   7  558.15   22.08
   7  -5  -7  534.45   22.01
  15   3   1 1452.19   59.61
  15  -3   1 1629.95   63.23
  15   3   1 1562.00   64.92
 -15   3  -1 1530.26   63.64
 -15  -3  -1 1423.14   59.87
  15  -3   1 1421.84   59.68
  15   3   1 1694.59   60.11
 -15  -3  -1 1440.12   59.95
  15  -3   1 1454.79   59.38
  15   3   1 1466.90   59.31
 -15   3  -1 1470.54   60.01
  10   6  -4  257.66   17.14
 -10   6   4  226.62   13.91
 -10  -6   4  252.89   13.38
  10   6  -4  241.56   12.68
 -10  -6   4  262.29   12.56
 -10  -6   4  238.41   18.66
 -10   6   4  266.50   14.03
  10  -6  -4  277.44   13.88
  10  -6  -4  259.18   13.87
   3  -3  -9 1629.20   36.10
   3  -3  -9  346.25   31.12
   3  -3  -9 1783.66   33.45
  -3   3   9 1576.51   41.31
   3  -3  -9 1704.30   41.88
   3   3  -9 1468.77   37.54
  -3  -3   9 1576.17   39.89
  -3   3   9 1596.76   41.51
  -3   3   9 1611.96   35.90
   3  -3  -9 1558.31   43.30
  -3  -3   9  201.52   30.18
  -3  -3   9 1567.41   31.08
   3   3  -9 1609.02   34.63
  -3  -3   9 1633.33   34.55
 -11  -5   5 1855.10   71.51
 -11   5   5 1685.29   73.08
 -11  -5   5 1820.98   72.41
  11   5  -5 1743.51   71.18
  11  -5  -5 1819.52   72.18
 -11   5   5 1689.71   72.85
  11   5  -5 1812.23   76.60
  11  -5  -5 1882.41   73.01
  11   5  -5 1867.24   71.73
 -12  -4  -4 5083.01  193.36
  12   4   4 4666.45  193.18
  12  -4   4 4943.64  197.48
  12   4   4 4797.73  198.37
 -12   4  -4 5202.47  194.22
 -12  -4  -4 4769.04  193.35
 -12   4  -4 5574.85  193.34
  12  -4   4 4853.35  192.33
 -12   4  -4 4860.17  199.46
  12  -4   4 4796.26  193.08
  12   4   4 5384.16  194.74
 -12  -4  -4 4973.98  198.47
  13   3   4  353.18   16.79
 -13   3  -4  333.36   14.92
  13   3   4  302.35   15.07
 -13   3  -4  313.89   21.28
  13  -3   4  323.22   14.50
 -13  -3  -4  341.71   15.60
  13  -3   4  342.98   20.20
 -13   3  -4  316.23   15.68
 -13  -3  -4  376.07   22.20
 -13  -3  -4  341.97   15.17
  13   3   4  376.44   21.82
  13  -3   4  317.60   15.21
  16  -2  -1 2708.98  102.34
 -16   2   1 2499.70  100.15
  16   2  -1 2562.04   99.24
 -16   2   1 2413.51   99.69
  16   2  -1 2683.25  103.85
  16  -2  -1 2442.95   99.16
 -16  -2   1 2471.98   99.59
  16  -2  -1 2601.72   99.55
 -16  -2   1 2491.96   99.86
 -16   2   1 2671.84  102.75
 -16  -2   1 2636.52  104.73
  16   2  -1 2459.63   99.32
 -13   1  -5  726.13   28.23
  13   1   5  653.07   28.88
 -13  -1  -5  712.47   28.38
  13  -1   5  681.18   33.84
 -13   1  -5  676.67   34.87
 -13  -1  -5  643.29   29.24
 -13   1  -5  686.72   29.39
  13   1   5  694.87   34.55
  13  -1   5  709.99   27.85
  13  -1   5  657.34   28.80
  -2  -8   3  101.17    8.75
  -2   8   3  113.91    9.08
  -2  -8   3   91.80    6.38
   2   8  -3   87.13    9.62
  -2  -8   3   79.07    9.73
   2  -8  -3   65.09    8.24
  -2   8   3   89.71    7.58
  -2   8   3   88.87    8.68
   2  -8  -3   77.45    7.62
  -2  -8   3   82.87    4.94
  -2  -8   3   60.84    8.02
 -15   3   3  246.15   12.13
 -15   3   3  205.59   12.70
 -15  -3   3  235.20   17.03
  15   3  -3  206.90   11.21
  15   3  -3  210.83   15.69
 -15  -3   3  227.79   11.58
  15   3  -3  209.82   11.39
  15  -3  -3  229.88   12.70
  15  -3  -3  201.15   12.10
 -11  -3   7 1546.13   63.17
 -11   3   7 1518.46   63.56
 -11  -3   7 1567.47   61.77
  11   3  -7 1524.54   61.79
  11  -3  -7 1531.95   62.31
  11   3  -7 1530.68   63.86
  11   3  -7 1713.93   66.90
 -11   3   7 1745.83   63.72
 -11  -3   7 1683.70   67.60
 -11   3   7 1667.40   63.38
  11   3  -7 1444.69   62.58
 -11   3   7 1446.93   64.56
   7  -7  -4    2.73    4.54
  -7  -7   4    5.88    8.40
   7  -7  -4    4.03    4.93
  -7   7   4    0.33    4.87
  -7   7   4    1.03    4.45
  -7  -7   4   -0.66    3.30
  -7  -7   4    1.72    2.67
   7   7  -4    2.26    3.08
  14   0  -6 3028.68  116.08
  14   0  -6 3164.81  118.22
 -14   0   6 2905.95  115.35
  14   0  -6 2741.81  115.00
 -14   0   6 2966.53  116.74
 -14   0   6 3208.42  119.13
   9  -7  -2   60.36    6.95
  -9  -7   2   64.55   10.55
   9   7  -2   57.34    5.49
  -9   7   2   54.50    7.07
   9  -7  -2   54.55    6.42
   9  -7  -2   54.20    4.16
  -9  -7   2   60.51    5.29
  -9  -7   2   73.86    6.20
 -12   2   7 2681.43   96.36
 -12  -2   7 2550.16   95.98
  12   2  -7 2115.39   94.87
  12   2  -7 2576.25   94.26
  12   2  -7 2600.28   97.16
  12   2  -7 2577.03   98.84
 -12   2   7 2848.09   95.35
 -12  -2   7 2456.81   94.19
 -12  -2   7 2447.29   99.37
 -12   2   7 2980.44   97.56
  12  -2  -7 2556.65   94.56
  13  -5   1 7318.33  273.15
 -13   5  -1 9845.31  279.45
 -13   5  -1 6421.45  273.14
  13  -5   1 7063.15  272.81
  13  -5   110205.80  277.07
  13   5   1 6550.75  272.70
  13   5   1 6818.36  272.02
 -13  -5  -1 6838.55  277.90
 -13  -5  -1 6577.89  273.12
  13   5   1 6758.29  277.38
 -13  -5  -1 6817.90  273.02
  -3  -7  -5   99.53    8.33
  -3  -7  -5  112.24   11.17
  -3   7  -5  142.60    9.98
   3  -7   5  102.08    9.94
   3   7   5  105.10    9.92
  -3  -7  -5  136.82   10.03
   3  -7   5  115.83    7.23
   3  -7   5  115.54   14.46
   3  -7   5  153.78    9.32
  -3  -7  -5  106.96    7.37
   3  -7   5  150.70    9.37
 -15   1  -3  246.62   17.37
  15  -1   3  226.94   15.76
  15   1   3  264.05   11.38
  15  -1   3  251.80   11.08
  15   1   3  236.59   16.48
 -15  -1  -3  227.33   11.59
  15  -1   3  212.41   11.64
 -15   1  -3  218.94   11.96
 -15   1  -3  251.85   11.61
  15   1   3  236.73   11.63
 -15  -1  -3  191.03   11.76
  15   1   3  265.66   12.89
 -15  -1  -3  239.40   17.76
 -16  -2   0 1314.31   53.65
  16   2   0 1316.21   57.50
 -16  -2   0 1346.97   53.79
 -16   2   0 1318.79   53.89
 -16   2   0 1336.91   53.86
  16  -2   0 1221.60   52.79
 -16   2   0 1459.38   58.23
  16   2   0 1272.60   53.15
  16   2   0 1360.09   53.25
 -16  -2   0 1415.97   59.51
  16  -2   0 1376.79   56.47
  16  -2   0 1308.77   53.57
  16   2  -2   30.98    7.42
  16   2  -2   31.48    4.18
  16  -2  -2   30.23    6.36
 -16  -2   2   37.18    9.71
 -16   2   2   32.43    4.42
 -16   2   2   30.80    7.65
 -16   2   2   39.17    5.08
 -16  -2   2   27.77    4.71
 -16  -2   2   32.09    5.00
  16  -2  -2   28.57    5.02
   4  -8   2 2060.95   84.97
   4  -8   2 2620.17   86.15
   4  -8   2 1926.62   88.39
  -4  -8  -2 1429.78   84.87
  -4  -8  -2 2083.96   82.73
  -4  -8  -2 2093.51   86.79
   4  -8   2 2529.69   85.59
   4   8   2 2025.89   86.71
  -4  -8  -2 2054.05   83.81
  -4   8  -2 2210.80   86.69
 -10   2   8    4.29    3.22
  10   2  -8    3.60    4.96
  10  -2  -8    1.58    5.14
  10   2  -8    2.20    2.19
 -10  -2   8    2.28    2.78
 -10  -2   8    2.73    7.73
 -10  -2   8    2.68    4.59
 -10   2   8    1.41    3.40
 -10   2   8    0.83    7.22
  10  -2  -8    1.82    3.00
  10   2  -8    2.14    5.53
 -10   2   8   -0.92    5.37
  10   2  -8    4.22    3.32
   9  -7   1 1174.23   46.61
  -9  -7  -1 1124.97   51.05
  -9  -7  -1 1102.56   46.32
   9   7   1 1158.41   46.41
   9  -7   1 1080.38   48.05
   9  -7   1 1071.60   46.19
   9  -7   1 1184.51   46.93
  -9   7  -1 1197.96   47.86
   8   0   8  394.11   16.62
  -8   0  -8  423.86   18.99
  -8   0  -8  376.81   16.77
   8   0   8  397.02   23.55
  -8   0  -8  430.86   24.88
 -10  -6  -3  513.02   28.05
  10   6   3  522.09   23.02
  10  -6   3  483.41   22.47
 -10   6  -3  574.07   24.08
 -10  -6  -3  559.55   23.58
  10  -6   3  464.15   25.38
 -10  -6  -3  479.94   21.16
  10   6   3  478.15   22.50
 -10   6  -3  585.76   24.81
 -10   6  -3  398.97   27.48
  10  -6   3  554.64   23.06
  -8   0   9   -0.29    3.43
   8   0  -9    2.63    3.37
  -8   0   9    0.88    6.40
  -8   0   9    0.30    9.32
   8   0  -9   -0.26    1.78
   8   0  -9    8.37    5.76
  -8   0   9    0.42    2.18
   1   3   9  399.06   21.94
   1  -3   9  402.26   15.54
   1   3   9  333.81   17.37
   1  -3   9  428.23   15.58
  -1  -3  -9  380.51   23.60
  -1   3  -9  412.85   19.23
  -1  -3  -9  401.95   16.63
  -1  -3  -9  407.96   20.35
  -1  -3  -9  419.42   17.89
   1  -3   9  485.88   27.29
   1  -3   9  434.97   16.68
   1  -3   9  473.62   21.53
  -1   3  -9  447.36   28.58
  -5  -7   5  214.17   10.05
  -5  -7   5  219.48   15.49
  -5  -7   5  263.54   13.44
  -5  -7   5  218.08   11.18
   5  -7  -5  207.50    9.99
   5  -7  -5  266.44   14.07
  -5   7   5  191.91   12.01
  -5  -7   5  224.61   10.61
   4   4   8  257.46   18.10
   4  -4   8  336.65   22.98
  -4  -4  -8  283.28   14.05
  -4  -4  -8  289.16   15.03
  -4   4  -8  290.35   15.36
   4  -4   8  337.93   17.16
   4   4   8  279.36   18.63
   4  -4   8  326.57   13.76
  -4  -4  -8  282.87   16.71
   4  -4   8  389.58   14.28
  -4  -4  -8  280.10   19.25
   4   4   8  228.08   14.78
  -4   4  -8  421.27   16.13
   4  -4   8  329.30   13.42
   2  -8   3 1247.88   57.50
   2  -8   3 1264.40   63.21
  -2  -8  -3 1312.38   55.40
   2  -8   3 1462.71   56.85
   2   8   3 1266.66   57.67
  -2  -8  -3 1321.90   57.71
  -2   8  -3 1421.66   58.19
  -5  -5  -7 1563.99   59.28
  -5  -5  -7 1285.15   59.12
  -5   5  -7 1280.02   66.56
   5  -5   7 1417.73   65.42
   5  -5   7 1340.88   58.66
  -5  -5  -7 1420.90   57.66
   5   5   7 1383.77   57.34
   5  -5   7 1429.32   57.10
   5   5   7 1475.78   60.78
   5  -5   7 1478.16   57.21
   5  -5   7 1468.98   57.00
   5   5   7 1330.85   61.99
  -5  -5  -7 1285.72   61.51
  -9   3   8  157.34   11.47
   9   3  -8  149.98   10.33
   9  -3  -8  131.49   11.41
  -9   3   8  127.08    8.78
  -9  -3   8  149.52   13.48
  -9  -3   8  143.78    8.98
  -9   3   8  137.69    9.68
  -9  -3   8  145.71    7.51
   9   3  -8  138.17    8.60
  -9   3   8  150.41    9.51
   9   3  -8  142.91   11.74
   9   3  -8  153.74    7.60
   9  -3  -8  148.09    9.64
   9  -3  -8  156.40    8.28
  12   0   6 4976.74  201.35
 -12   0  -6 5048.36  196.21
  12   0   6 5532.79  198.75
  12   0   6 4930.07  195.78
 -15   1   5   71.92    8.92
  15  -1  -5   69.33    7.70
 -15  -1   5   68.80    5.53
 -15  -1   5   72.34    9.61
  15   1  -5   62.18    5.15
 -15  -1   5   74.91    7.18
 -15   1   5   65.53    5.51
  15   1  -5   71.52    8.65
  15  -1  -5   68.61    6.02
  15  -1  -5   61.20    5.86
  15   1  -5   48.17    5.44
 -15   1   5   58.45    6.35
  13   5  -3  131.76    8.82
  13  -5  -3  127.31    6.42
 -13  -5   3  119.87    8.46
  13   5  -3  121.17    7.75
  13  -5  -3  131.36    8.52
 -13  -5   3  118.98    7.67
 -13   5   3  109.04    9.29
 -13   5   3  117.05    7.18
  13   5  -3  121.32   12.00
  -2  -6   7  697.50   28.53
  -2  -6   7  680.39   37.46
   2  -6  -7  663.83   29.13
  -2   6   7  634.24   28.69
   2  -6  -7  773.23   29.52
   2  -6  -7  670.60   27.43
  -2  -6   7  720.59   26.75
  -2  -6   7  859.51   29.02
  -2  -6   7  726.15   32.26
   2  -6  -7  615.97   29.66
  -2   6   7  765.87   29.36
   2   6  -7  677.44   27.13
  -2  -6   7  752.14   27.65
   6  -8   0  513.63   27.54
   6  -8   0  641.17   26.21
  -6  -8   0  595.06   28.04
   6  -8   0  567.63   24.72
  -6   8   0  626.08   26.55
  -6  -8   0  573.99   24.49
  -6   8   0  730.08   28.49
   6  -8   0  590.05   25.23
   6   8   0  524.21   27.56
   6   8   0  565.68   24.31
  10   4  -7 2446.23   99.06
  10   4  -7 2370.93   99.46
 -10  -4   7 2451.41   99.26
 -10   4   7 2445.90   98.06
  10   4  -7 2554.66   98.11
 -10  -4   7 2023.33  103.11
 -10   4   7 2948.43  100.49
 -10  -4   7 2503.74   97.78
  10   4  -7 2569.52  103.05
 -10   4   7 2605.82  100.26
  10  -4  -7 2524.74   98.72
  -5   3   9  155.73   11.75
   5   3  -9  165.86    8.42
   5   3  -9  163.24   10.71
  -5   3   9  157.64    8.95
  -5  -3   9  123.47   10.57
   5  -3  -9  148.32    7.63
  -5  -3   9  150.14    8.49
  -5  -3   9  108.62    6.72
   5  -3  -9  122.47   12.87
  -5  -3   9  161.49    6.47
   5  -3  -9  157.76   11.95
   5  -3  -9  153.21    9.30
  -5  -3   9  136.04   12.49
   0  -6  -7  451.94   23.93
   0  -6  -7  397.51   23.56
   0  -6   7  469.20   25.57
   0   6   7  442.27   23.26
   0  -6  -7  499.23   21.95
   0  -6   7  507.07   21.16
   0  -6  -7  414.83   22.72
   0  -6  -7  493.47   24.46
   0  -6   7  575.81   22.22
   0   6   7  445.25   23.66
   0  -6   7  564.97   21.92
   0  -6   7  523.49   31.67
   0  -6   7  511.86   22.94
 -11   5  -4    4.57    4.29
  11   5   4    7.87    4.81
 -11  -5  -4   13.27    8.72
 -11   5  -4    3.06   10.56
 -11   5  -4    9.34    3.48
  11  -5   4    7.43    7.28
 -11  -5  -4    6.39    2.63
 -11  -5  -4    6.40    3.02
  11  -5   4    6.87    3.45
 -11  -5  -4   10.81    3.22
  11   5   4    9.49    3.66
  11  -5   4   10.78    2.77
  -1   5   8  302.41   17.51
   1   5  -8  337.65   15.57
   1  -5  -8  337.93   18.31
  -1  -5   8  347.28   14.62
  -1  -5   8  362.84   17.40
  -1  -5   8  362.62   14.96
   1  -5  -8  438.11   18.09
   1  -5  -8  322.96   18.50
  -1  -5   8  340.86   13.95
  -1  -5   8  344.52   19.43
  -1   5   8  336.84   16.15
  -1  -5   8  400.22   25.83
   1  -5  -8  326.94   14.81
  -1   5   8  336.06   18.64
   6  -8  -1  505.52   24.13
   6   8  -1  486.46   27.00
   6  -8  -1  411.46   24.10
   6  -8  -1  529.99   23.38
   6  -8  -1  648.22   25.90
  -6  -8   1  496.01   23.15
  -6   8   1  584.99   27.42
  -6  -8   1  525.01   27.12
 -14   2  -4  647.38   28.99
  14   2   4  697.13   33.95
  14  -2   4  679.24   33.13
  14   2   4  675.11   28.65
  14  -2   4  644.95   28.62
 -14  -2  -4  712.39   28.39
 -14  -2  -4  676.02   29.08
 -14   2  -4  717.45   28.29
  14   2   4  747.33   30.42
 -14   2  -4  651.89   34.30
  14  -2   4  657.78   27.64
 -14   4  -2  220.48   16.40
 -14   4  -2  212.41   11.70
  14   4   2  256.23   11.95
  14  -4   2  209.23   14.12
 -14  -4  -2  229.78   11.86
 -14  -4  -2  283.46   18.65
  14  -4   2  213.84   11.65
  14  -4   2  208.97   11.17
  14   4   2  211.69   11.46
  14   4   2  247.81   17.25
 -12  -6   1  255.13   17.76
 -12  -6   1  244.87   11.78
  12  -6  -1  218.06   11.91
 -12   6   1  268.31   14.11
  12  -6  -1  246.90   11.73
 -12   6   1  241.50   12.71
  12   6  -1  217.48   16.34
  12  -6  -1  231.62   12.10
  12   6  -1  199.71    9.28
 -11   1   8    6.88    9.18
 -11  -1   8   12.97    7.54
 -11   1   8   10.65    6.57
  11   1  -8    7.52    5.67
  11   1  -8   13.23    2.75
  11  -1  -8   12.42    3.69
  11  -1  -8   14.65    6.30
 -11  -1   8   13.32    2.75
  11   1  -8   13.01    5.49
  11   1  -8   12.06    3.87
  11  -1  -8   14.12    4.60
 -11  -1   8   15.97    4.88
 -11   1   8    9.44    4.08
 -11   1   8   11.42    3.03
  -4  -2  -9   31.09   10.27
  -4   2  -9   24.22   12.20
  -4  -2  -9   33.12    2.69
   4  -2   9   34.02    7.26
   4   2   9   33.86    8.76
   4   2   9   17.16    3.34
   4   2   9   31.22    2.75
   4  -2   9   33.57    2.11
  -4  -2  -9   38.15    3.54
  -4  -2  -9   41.45    5.88
   4  -2   9   31.06   10.32
   4   8  -3 1593.28   67.95
  -4   8   3 1653.60   67.14
   4  -8  -3 1575.56   63.40
  -4   8   3 1832.86   66.22
  -4  -8   3 1486.24   61.41
  -4  -8   3 1963.37   67.12
   4  -8  -3 1193.95   64.55
  -4  -8   3 1654.44   67.88
  -4   8   3 1713.54   63.66
  -4  -8   3 1608.17   63.50
  13   3  -6  428.87   18.90
 -13   3   6  405.02   20.15
  13  -3  -6  439.64   20.47
  13  -3  -6  427.57   18.84
 -13  -3   6  426.37   20.19
 -13  -3   6  413.18   18.79
  13   3  -6  421.54   23.31
 -13   3   6  429.57   19.74
 -13   3   6  466.72   20.02
  13   3  -6  398.60   20.31
 -13  -3   6  458.97   25.21
  13  -3  -6  425.63   19.34
 -16   0  -2  669.87   28.37
  16   0   2  669.62   28.08
  16   0   2  682.00   32.69
  16   0   2  643.41   27.66
 -16   0  -2  677.39   34.19
  -5   1  -9  693.41   32.10
   5  -1   9  740.36   37.08
   5  -1   9  765.87   29.00
   5   1   9  726.38   29.29
  -5  -1  -9  711.71   37.38
  -5  -1  -9  712.43   29.26
   5  -1   9  812.17   34.39
  -5  -1  -9  701.22   32.19
  -5   1  -9  724.58   38.52
 -16   0   4 1014.76   45.66
  16   0  -4 1071.41   44.98
 -16   0   4 1000.79   42.08
  16   0  -4 1048.28   42.02
  16   0  -4  987.26   42.05
  -9   3  -7  879.15   30.29
  -9  -3  -7  822.37   36.38
   9  -3   7  853.63   37.16
  -9   3  -7  679.47   38.36
  -9  -3  -7  814.88   31.08
   9  -3   7  801.48   29.25
   9  -3   7  921.75   32.80
   9   3   7  846.65   29.82
   9   3   7  917.85   34.29
  -9  -3  -7  764.72   29.62
  -9  -3  -7  794.13   29.27
  12  -6   0 1142.46   53.84
 -12  -6   0 1327.20   59.16
  12   6   0 1293.78   52.28
 -12  -6   0 1067.05   53.95
  12   6   0 1187.21   53.91
  12   6   0 1238.98   58.71
 -12   6   0 1464.19   56.49
  12  -6   0 1233.96   53.89
 -12  -6   0 1155.60   53.63
 -12   6   0 1299.36   54.80
  -3  -5   8   40.24    4.59
  -3   5   8   26.69    5.93
  -3   5   8   43.83    5.44
  -3  -5   8   39.57   12.95
   3   5  -8   27.35    4.35
  -3  -5   8   29.26    8.37
   3  -5  -8   31.83    6.77
  -3  -5   8   34.69    3.09
  -3  -5   8   35.60    3.86
   3  -5  -8   22.11    5.73
   3  -5  -8   23.02    7.78
   3  -5  -8   33.90    5.27
  -3  -5   8   32.34    5.88
 -16  -2  -1 1386.71   52.81
 -16  -2  -1 1333.86   52.88
  16  -2   1 1295.91   52.47
  16  -2   1 1170.76   51.69
 -16   2  -1 1263.76   52.62
  16   2   1 1251.05   52.25
  16  -2   1 1334.30   55.88
  16   2   1 1412.74   57.86
 -16   2  -1 1322.85   56.77
 -16  -2  -1 1381.20   58.47
  16   2   1 1315.27   52.27
  16   2  -3  466.03   21.20
  16   2  -3  516.59   25.64
 -16   2   3  461.25   21.50
 -16  -2   3  548.82   27.13
 -16   2   3  532.26   24.10
  16  -2  -3  561.04   23.90
  16  -2  -3  442.66   21.34
 -16  -2   3  460.65   21.43
  16   2  -3  443.40   20.97
 -15  -3  -2  137.63    8.29
  15   3   2  157.01    8.44
  15   3   2  141.67    8.83
  15  -3   2  134.17    8.47
  15  -3   2  136.94    8.13
 -15   3  -2  124.65   12.40
  15   3   2  135.76    8.29
 -15   3  -2  134.74    8.33
  15   3   2  139.48   13.18
  15  -3   2  138.36   11.87
  -9  -7   3  952.76   39.96
  -9   7   3  821.78   40.30
   9  -7  -3 1049.13   40.95
  -9  -7   3 1016.58   44.42
  -9  -7   3  926.62   38.95
   9   7  -3  913.08   39.30
  -9   7   3  994.38   41.36
 -13   1   7 2255.58   90.25
  13  -1  -7 2387.17   92.23
 -13  -1   7 2333.80   91.81
  13  -1  -7 2311.27   90.19
 -13  -1   7 2265.14   90.11
  13   1  -7 2420.42   93.51
 -13   1   7 2216.87   91.69
  13   1  -7 2193.38   89.86
 -13   1   7 2432.17   93.86
  13   1  -7 2317.08   93.77
 -13  -1   7 2417.19   95.38
   6   8   1  574.81   29.84
   6  -8   1  593.45   27.09
   6  -8   1  605.73   27.09
  -6   8  -1  656.66   28.83
  -6  -8  -1  596.24   30.11
   6   8   1  592.08   26.27
  -6  -8  -1  569.65   24.04
   6  -8   1  648.95   28.01
   6  -8   1  578.11   30.16
  -6  -8  -1  642.84   26.71
  10  -2   7 1048.26   47.75
  10   2   7 1023.59   41.11
  10   2   7 1185.47   45.53
 -10  -2  -7 1052.04   42.61
 -10  -2  -7 1068.84   40.36
  10  -2   7 1030.90   40.88
 -10  -2  -7 1102.75   41.43
 -10   2  -7 1022.75   41.34
 -10  -2  -7 1019.04   47.66
  10  -2   7 1137.74   44.20
  10   2   7 1028.18   47.38
  14   4  -4  995.33   42.31
 -14  -4   4  988.78   42.27
 -14   4   4 1059.70   43.37
 -14   4   4 1040.91   42.22
 -14  -4   4 1031.81   43.36
  14  -4  -4  945.54   42.94
  14   4  -4 1044.46   42.94
  14   4  -4 1099.76   47.41
  14  -4  -4 1120.96   41.85
 -14  -4   4 1116.55   48.17
  14  -4  -4  989.82   42.71
 -12  -6   2  125.34    7.91
  12  -6  -2  126.70    8.07
 -12  -6   2  116.16   12.82
 -12   6   2  117.49    8.21
  12   6  -2  109.71    4.81
  12  -6  -2  128.67    8.27
  12  -6  -2  148.06    6.31
  12   6  -2  126.37   11.75
 -12  -6   2  124.07    7.18
 -12   6   2  138.64    9.84
 -12  -4   6  464.63   19.75
 -12   4   6  464.59   21.05
 -12  -4   6  430.74   18.10
  12  -4  -6  433.61   19.73
  12  -4  -6  477.58   19.17
 -12   4   6  521.01   20.54
 -12  -4   6  394.40   24.39
  12   4  -6  402.30   19.09
  12   4  -6  422.14   18.35
  12   4  -6  422.87   22.97
  11   3   6 4182.66  129.88
 -11   3  -6 4458.55  123.21
  11   3   6 4924.89  126.97
  11  -3   6 3899.66  120.07
 -11  -3  -6 4282.69  130.14
 -11  -3  -6 4303.20  122.46
  11  -3   6 4241.92  121.84
  11  -3   6 4826.68  125.16
  11   3   6 4238.77  122.31
  11  -3   6 4363.25  130.43
 -11  -3  -6 4098.36  121.62
 -11  -3  -6 4378.13  123.11
 -11   3  -6 4331.27  132.97
   1  -5   8 1684.75   73.90
   1  -5   8 1856.98   72.68
   1  -5   8 1834.31   80.40
   1   5   8 1974.62   74.58
  -1  -5  -8 1631.70   73.00
   1   5   8 1601.60   73.44
   1  -5   8 1810.04   69.87
  -1  -5  -8 1832.67   71.76
   1  -5   8 2189.47   70.42
  -1  -5  -8 1551.14   73.24
   1  -5   8 1815.13   69.41
   1   5   8 1722.06   71.63
  -1  -5  -8 1171.18   71.16
  -1  -5  -8 1799.87   70.27
  -1   5  -8 1721.25   71.01
   4   6  -7  152.85    8.48
  -4   6   7  148.46    9.54
  -4  -6   7  152.77    9.76
  -4  -6   7  189.14   10.39
   4  -6  -7  181.49   11.73
   4  -6  -7  156.68   11.41
  -4  -6   7  137.47   13.44
  -4  -6   7  158.41    9.02
   4  -6  -7  106.86   10.93
   4  -6  -7  152.25   10.61
  -4  -6   7  158.75    8.24
  -4  -6   7  196.73   22.44
  -4   6   7  158.05   10.89
  -4   6   7  170.46   10.68
  -9  -7  -2  800.71   32.33
   9  -7   2  856.72   34.95
  -9   7  -2  849.63   36.34
   9   7   2  852.22   34.77
   9  -7   2  724.30   34.73
  -9  -7  -2  829.48   39.15
  -9  -7  -2  782.40   34.57
   9  -7   2  855.84   35.27
   9   7   2  837.80   33.55
   9   7   2  753.55   38.41
   9  -7   2  800.55   37.59
  -9   7  -2  926.47   36.91
  15   3  -4   55.85    5.11
  15  -3  -4   56.61    6.94
  15   3  -4   50.94    5.24
 -15   3   4   62.60    5.87
  15  -3  -4   63.72    6.14
 -15  -3   4   57.71    5.33
 -15  -3   4   43.61   10.37
  15   3  -4   59.90    9.05
 -15  -3   4   57.37    5.84
  15  -3  -4   46.59    5.63
 -15   3   4   59.93    7.13
  -6  -8   2 1028.59   45.59
   6   8  -2  875.93   44.18
  -6  -8   2 1040.48   41.34
   6  -8  -2  833.80   41.74
   6  -8  -2 1061.44   40.61
   6  -8  -2  675.84   40.83
   6   8  -2  999.05   41.34
  -6  -8   2 1047.80   42.12
  -6   8   2 1149.09   45.05
   6  -8  -2 1289.77   44.48
  13   5   2 1532.00   58.28
 -13   5  -2 1386.65   62.98
  13   5   2 1300.40   62.50
 -13   5  -2 1434.41   58.52
 -13  -5  -2 1615.74   65.16
  13   5   2 1371.09   57.99
 -13  -5  -2 1498.44   58.67
  13  -5   2 1487.98   61.70
 -13   5  -2 1371.58   59.51
  13  -5   2 1519.48   58.35
  13  -5   2 1389.11   57.77
 -14  -2   6 1323.26   56.86
  14  -2  -6 1330.05   57.06
 -14   2   6 1430.24   57.66
  14   2  -6 1534.40   61.69
  14  -2  -6 1568.66   58.50
  14  -2  -6 1445.66   58.08
 -14   2   6 1546.18   59.07
  14   2  -6 1448.15   57.09
 -14   2   6 1500.26   59.07
  14   2  -6 1357.77   57.66
 -14  -2   6 1386.27   58.34
 -14  -2   6 1480.04   62.36
  10   4   6  468.69   21.78
  10   4   6  443.24   18.65
 -10  -4  -6  419.16   18.54
 -10   4  -6  501.12   19.89
 -10  -4  -6  401.83   18.80
 -10  -4  -6  456.19   18.69
  10  -4   6  427.00   17.09
 -10   4  -6  431.98   27.05
 -10  -4  -6  430.69   24.86
  10  -4   6  432.33   24.35
  10  -4   6  439.24   18.21
  10  -4   6  475.79   20.19
   2   0 -10 4579.82  177.85
  -2   0  10 4669.58  186.23
  -2   0  10 4709.17  178.09
  -2   0  10 4798.14  182.06
   8  -4   7    8.12    2.61
   8  -4   7    5.93    5.15
  -8  -4  -7    6.54    9.37
   8  -4   7    6.05    1.65
  -8  -4  -7    5.40    3.67
   8  -4   7    7.11    8.52
   8   4   7    5.69    7.31
   8   4   7    6.99    6.12
   8   4   7    7.21    2.80
  -8   4  -7    1.71   11.38
  -8   4  -7    8.70    3.46
  -8  -4  -7    4.15    4.02
  -8  -4  -7    7.02    2.48
   8   6   5  475.26   27.05
  -8  -6  -5  484.88   22.60
   8  -6   5  530.79   22.28
   8  -6   5  474.08   22.89
   8  -6   5  502.88   22.55
  -8  -6  -5  529.12   25.27
   8   6   5  518.46   22.90
   8   6   5  554.67   24.77
  -8   6  -5  546.54   24.06
  -8  -6  -5  471.80   26.94
   8  -6   5  482.65   28.07
  -8   6  -5  436.08   30.30
  -8  -6  -5  486.02   22.40
   2  -6   7  293.38   12.99
   2   6   7  209.06   15.28
   2  -6   7  270.57   21.73
  -2  -6  -7  275.30   14.65
  -2   6  -7  286.56   14.42
   2  -6   7  319.54   14.10
   2   6   7  248.39   15.95
  -2  -6  -7  242.26   12.74
   2  -6   7  259.44   14.10
  -2  -6  -7  166.10   14.52
   2   6   7  262.98   14.58
   2  -6   7  295.24   13.25
  -2  -6  -7  244.83   14.95
  -2  -6  -7  233.40   16.42
   2  -6   7  215.87   16.10
  -8  -6   6  235.99   17.48
  -8  -6   6  266.21   13.17
  -8   6   6  265.39   14.62
   8  -6  -6  257.00   13.83
   8   6  -6  261.31   12.66
  -8   6   6  208.89   13.56
   8   6  -6  258.96   17.09
  -8  -6   6  263.45   12.21
   8   6  -6  243.98   11.61
  -8  -4   8   75.72    4.64
   8   4  -8   75.58    5.04
  -8   4   8   81.72    6.74
  -8   4   8   67.89    6.54
  -8  -4   8   64.12    7.37
   8  -4  -8   71.96    8.97
   8  -4  -8   68.64    6.93
  -8  -4   8   55.96   10.04
   8  -4  -8   80.37    5.89
  -8   4   8   50.50    6.02
   8   4  -8   67.40    6.02
  -8   4   8   73.59    6.65
   8   4  -8   68.59    6.78
  -8  -4   8   77.98    6.04
  12  -6   1  652.61   29.75
 -12  -6  -1  639.21   29.63
 -12  -6  -1  559.28   29.82
 -12  -6  -1  687.82   35.08
 -12   6  -1  749.10   30.93
  12   6   1  595.74   33.60
  12   6   1  676.02   28.66
  12   6   1  656.92   29.92
  12  -6   1  665.87   29.66
  -3  -3  -9   27.71    3.79
   3  -3   9   30.79    6.71
   3  -3   9   24.04    2.06
  -3   3  -9   24.23   12.22
   3  -3   9   24.73    2.47
  -3  -3  -9    6.78    4.35
  -3  -3  -9   23.90    2.68
   3   3   9   21.97    7.48
  -3  -3  -9   26.93    5.77
   3  -3   9   20.52    9.83
  -3  -3  -9   20.91    9.44
   3   3   9   17.16    3.76
  -3   3  -9   25.36    4.45
   3   3   9   28.56    8.60
   0  -8   4  244.54   13.04
   0  -8  -4  240.97   14.85
   0  -8   4  195.28   10.51
   0  -8   4  193.63    9.81
   0  -8  -4  180.25   11.02
   0  -8   4  269.32   24.69
   0  -8  -4  194.46   12.02
   0  -8   4  257.34   13.61
   0  -8  -4  205.41   13.37
   0  -8   4  211.28   14.63
   0   8   4  210.20   12.99
   0   8   4  205.21   13.11
   4   8   3 1804.93   78.85
   4  -8   3 1707.52   81.08
  -4  -8  -3 1695.14   75.28
  -4   8  -3 2064.90   79.08
  -4  -8  -3 1830.84   78.70
   4  -8   3 1971.66   77.02
   4  -8   3 1683.97   77.33
  -4  -8  -3 2133.24   79.47
   8  -2   8   97.73    9.21
  -8   2  -8  104.93   14.95
  -8  -2  -8   80.72    5.25
   8   2   8   89.86    5.42
  -8  -2  -8   82.67    5.04
  -8  -2  -8   78.56   12.02
   8  -2   8   94.23    5.13
   8   2   8   97.43    9.71
  -8   2  -8   86.10    6.81
   8  -2   8   86.67   11.95
  -8   2  -8   91.56    5.61
  -8  -2  -8   80.33    6.93
  -1  -7   6  422.74   27.76
  -1  -7   6  366.42   16.92
  -1  -7   6  341.04   20.76
  -1   7   6  368.39   18.69
   1  -7  -6  367.30   19.23
  -1   7   6  421.04   18.98
   1  -7  -6  117.69   17.04
  -1  -7   6  450.02   17.86
   1  -7  -6  355.29   18.47
  -1  -7   6  461.03   18.58
   1  -7  -6  373.59   17.07
  -1  -7   6  411.97   16.79
   1  -7  -6  123.41   16.25
  -8  -2   9  103.33   10.13
  -8  -2   9  116.03    5.67
   8  -2  -9  112.49    6.20
   8  -2  -9   95.99    8.30
  -8   2   9  102.83    9.23
   8   2  -9  123.09    9.67
  -8  -2   9  104.33   11.68
  -8   2   9  104.21    7.63
   8   2  -9  127.37    5.81
  -8   2   9  113.43   11.92
  -8  -2   9  116.38    8.44
  -8  -2   9  105.75   15.75
   8   2  -9  107.27    7.10
   2   8  -4   38.36    8.26
  -2  -8   4   59.40    7.42
  -2   8   4   29.84    6.74
  -2  -8   4   45.00    4.46
   2  -8  -4   47.67    6.33
  -2   8   4   44.54    6.09
   2  -8  -4   54.97    7.71
  -2  -8   4   36.84    8.87
  -2  -8   4   56.09    7.25
  -2  -8   4   38.28    3.79
   2  -8  -4   37.63    6.32
  -7   3  -8 1008.85   34.23
  -7  -3  -8  704.54   33.13
   7   3   8  727.81   38.22
   7  -3   8  795.70   32.49
   7  -3   8  928.56   36.71
   7   3   8  798.12   33.00
  -7  -3  -8  805.63   33.02
   7  -3   8  839.18   40.29
   7   3   8  936.08   38.06
  -7  -3  -8  746.95   38.55
  -7  -3  -8  740.50   34.72
  -6   6  -6 2046.07   68.42
  -6  -6  -6 1617.83   66.12
  -6  -6  -6 1681.61   66.98
   6   6   6 1499.85   69.63
  -6  -6  -6 1009.08   66.22
   6  -6   6 1482.33   66.27
   6  -6   6 1950.84   66.11
  -6  -6  -6 1621.30   70.11
  -6   6  -6 1800.38   78.88
   6  -6   6 1720.56   73.87
   6  -6   6 1807.56   66.14
   6   6   6 1864.38   68.65
   6   6   6 1553.17   65.72
  12   2   6  579.84   29.74
 -12  -2  -6  547.64   23.95
 -12  -2  -6  579.42   30.57
  12  -2   6  641.52   26.10
  12  -2   6  550.17   23.47
 -12   2  -6  564.71   31.05
  12  -2   6  541.98   22.04
 -12  -2  -6  571.16   22.95
  12   2   6  533.94   23.60
  12  -2   6  603.37   30.89
 -12   2  -6  535.22   23.90
  12   2   6  628.58   26.83
   0   0 -10  304.16   17.16
   0   0  10  280.31   20.44
   0   0 -10  305.17   13.81
   0   0  10  339.65   14.37
   0   0  10  301.73   18.41
  17  -1  -1 2217.16   84.42
 -17   1   1 2285.74   88.59
  17   1  -1 2269.80   88.60
  17   1  -1 2129.36   84.12
  17   1  -1 1895.95   83.97
  17  -1  -1 2110.29   84.09
 -17  -1   1 2104.65   84.96
 -17  -1   1 2132.91   84.52
  17  -1  -1 2291.42   87.86
 -17   1   1 2104.22   84.77
 -17   1   1 2056.56   84.75
 -17  -1   1 2382.38   90.14
   7  -7   4  227.83   13.80
  -7  -7  -4  213.68   16.41
  -7   7  -4  280.33   14.80
  -7   7  -4  324.90   14.91
   7   7   4  249.84   13.06
  -7  -7  -4  226.60   12.32
   7  -7   4  244.05   12.49
  -7  -7  -4  163.35   13.87
   7   7   4  222.21   12.04
   7   7   4  225.03   15.64
   7  -7   4  243.47   12.48
   7  -7   4  234.49   17.15
  -7  -7  -4  216.43   11.65
  10  -6  -5  888.11   39.24
 -10   6   5  941.14   39.84
  10  -6  -5  968.28   39.71
  10   6  -5  969.89   43.70
 -10  -6   5 1041.06   45.08
  10   6  -5  959.75   38.48
 -10  -6   5  952.54   39.24
 -10  -6   5  966.62   38.26
  -5  -5   8 1643.94   55.41
  -5   5   8 1442.15   57.42
  -5  -5   8 1821.40   57.45
   5   5  -8 1502.93   56.86
  -5  -5   8 1652.42   56.89
  -5  -5   8 1588.88   62.12
   5  -5  -8 1237.76   58.06
   5  -5  -8 1651.62   57.96
  -5  -5   8 1801.46   72.47
  -5   5   8 1486.22   57.65
   5  -5  -8 1485.51   60.12
   5  -5  -8 1578.72   57.93
  -5  -5   8 1721.41   58.43
  -6   0  -9   -0.89   10.15
  -6   0  -9    0.11    1.75
  -6   0  -9    2.75    4.11
   6   0   9   -1.22    6.17
   6   0   9    0.24    1.57
   9  -1  -9  683.47   29.47
  -9  -1   9  712.88   29.88
   9  -1  -9  720.67   27.88
  -9  -1   9  673.89   36.67
   9   1  -9  720.80   27.64
  -9   1   9  726.96   29.91
   9   1  -9  712.65   32.07
  -9   1   9  563.94   28.09
  -9  -1   9  716.64   33.68
  -9   1   9  709.73   32.19
  -9   1   9  617.42   34.85
   9   1  -9  674.21   29.11
  -9  -1   9  656.08   27.62
  -1  -1  10  565.26   31.87
   1   1 -10  551.44   22.84
  -1  -1  10  547.14   23.02
  -1   1  10  521.09   27.08
  -1   1  10  572.49   23.44
   1   1 -10  461.49   31.40
  -1   1  10  500.65   28.89
   1  -1 -10  535.57   23.31
  -1  -1  10  597.76   27.38
   1  -1 -10  574.64   26.79
  13   5  -4  798.32   34.08
  13   5  -4  837.40   38.96
  13  -5  -4  788.68   34.70
 -13  -5   4  800.87   33.89
 -13  -5   4  824.02   34.98
 -13   5   4  790.37   36.00
  13  -5  -4  792.84   34.49
  13   5  -4  793.02   33.32
  13   5  -4  902.91   35.18
   5   7   5   38.83    8.34
   5  -7   5   45.68   10.48
   5  -7   5   46.75    5.09
  -5  -7  -5   56.09    7.76
   5  -7   5   52.23    5.68
  -5  -7  -5   47.37    5.02
  -5  -7  -5   43.31    5.64
  -5  -7  -5   28.26    7.64
  -5  -7  -5   52.42    9.40
   5  -7   5   40.72    6.63
   5   7   5   52.76    6.86
  -5   7  -5   64.34    7.40
   5  -7   5   58.96    6.24
  -4   0  10 2442.91  103.02
   4   0 -10 2348.29   94.78
  -4   0  10 2337.86   94.95
   4   0 -10 2589.04  107.11
  -3  -7   6  119.20    7.58
  -3  -7   6  120.18    7.72
  -3   7   6  118.62    8.12
   3  -7  -6  119.94    8.86
   3  -7  -6  103.99    9.37
   3  -7  -6  115.23    9.94
  -3   7   6  129.61    9.38
  -3  -7   6  119.49    7.08
  -3  -7   6  103.19   11.65
  -3  -7   6  139.31   22.42
  -3  -7   6  154.51    9.74
  -3   7   6   88.92    8.88
   3  -7  -6   78.23    8.53
   3   1 -10   69.14   17.11
   3  -1 -10   10.73    1.21
   3  -1 -10   13.91    1.15
  -3  -1  10   60.21    4.53
  -3  -1  10   83.90   13.19
  -3   1  10   15.12    6.92
   3  -1 -10    9.77    9.63
   3   1 -10   62.57    7.32
   3  -1 -10   12.92    4.23
  -3   1  10   15.99    3.56
   3   1 -10   36.91    3.69
   3  -1 -10   19.46    6.39
  -3   1  10   20.27    8.80
  -3  -1  10   56.10    8.85
  -1  -7  -6    1.71   12.42
   1  -7   6  349.10   15.77
   1  -7   6  344.44   14.66
  -1  -7  -6  297.99   15.71
   1  -7   6  290.54   13.10
   1  -7   6  259.02   17.08
   1   7   6  318.95   16.15
  -1  -7  -6  290.52   16.89
  -1  -7  -6   41.56   12.56
   1  -7   6  269.54   21.50
   1  -7   6  288.52   13.71
  -1  -7  -6  283.87   13.95
   1  -7   6  334.40   14.01
   1   7   6  293.90   16.20
  -2  -4   9 1994.95   81.32
  -2  -4   9 1959.28   67.41
   2  -4  -9 1897.33   70.12
  -2  -4   9 1914.28   72.04
   2  -4  -9 1792.28   73.73
   2  -4  -9 1993.52   68.67
  -2  -4   9 1899.07   68.89
  -2  -4   9 2042.15   68.15
  -2  -4   9 1919.98   74.07
   2  -4  -9 1667.01   72.26
   2   4  -9 1707.90   70.15
  -2   4   9 1976.96   70.45
  -2   4   9 1749.29   72.93
  17  -1  -2 1121.84   44.00
 -17  -1   2 1039.04   45.55
  17  -1  -2  889.89   40.22
 -17  -1   2  967.30   41.39
 -17   1   2  952.47   41.13
 -17   1   2 1019.42   40.95
  17   1  -2  907.26   40.23
 -17  -1   2  997.44   40.84
  17   1  -2 1042.36   44.59
 -17   1   2 1059.93   44.39
  12  -6  -3  166.80    9.79
  12   6  -3  151.98    9.04
  12   6  -3  134.35    6.61
  12   6  -3  159.90   13.72
 -12  -6   3  149.85    8.68
 -12  -6   3  150.54    9.48
 -12   6   3  176.32   11.51
 -12  -6   3  154.11   14.58
  -6   8  -2  215.58   14.20
  -6  -8  -2  208.70   15.66
   6  -8   2  207.16   11.83
  -6   8  -2  224.51   13.25
   6   8   2  192.28   14.61
  -6  -8  -2  203.23   11.50
   6  -8   2  196.94   16.24
   6  -8   2  188.55   12.39
   6  -8   2  228.04   12.68
  -6  -8  -2  200.67    9.86
   6   8   2  209.19   11.42
  17   1   0   99.09    7.03
 -17  -1   0  115.30    8.35
 -17   1   0  105.06    7.61
  17  -1   0  124.06   11.08
  17   1   0  115.59    7.22
 -17  -1   0  116.01   13.53
 -17  -1   0  113.83    7.92
  17   1   0  118.53   11.62
  17  -1   0  108.69    7.38
 -17   1   0  112.63   12.39
  17  -1   0  101.60    7.02
 -17   1   0  104.37    7.50
   7  -7  -5    8.78    6.26
   7   7  -5   16.88    7.95
  -7  -7   5   24.84    4.44
  -7  -7   5   21.83    2.99
  -7   7   5   25.72    5.43
  -7  -7   5   26.72    9.21
   7   7  -5   23.37    3.91
   7  -7  -5   16.54    6.14
  -7  -7   5   21.16    3.42
  -7   7   5    6.83    5.47
 -14   0  -5    0.34    3.12
 -14   0  -5   -3.93    9.67
  14   0   5   -2.41    7.64
 -14   0  -5    1.50    2.54
  14   0   5   -1.47    4.51
  14   0   5   -0.28    2.67
  14   0   5    0.93    1.97
  -2  -8  -4    0.79    5.34
   2  -8   4    3.38    5.49
  -2  -8  -4   -4.12    7.54
  -2  -8  -4    0.68    4.31
   2  -8   4   -1.42    4.74
  -2  -8  -4   -0.18    6.65
   2   8   4    2.99    6.43
   2  -8   4   -2.12    2.92
  -2  -8  -4   -0.11    3.22
   2  -8   4   -0.59    4.12
   2  -8   4   -4.83    9.12
  -2   8  -4    4.73    5.29
   9   5  -7  123.82   11.26
  -9   5   7   94.29    7.70
  -9  -5   7  114.03    5.81
   9   5  -7  126.25    6.40
  -9  -5   7  128.95    7.44
   9   5  -7  112.55    7.47
   9  -5  -7  116.55    7.32
  -9   5   7   86.52    4.89
   9   5  -7  101.13    6.83
   9  -5  -7  110.43   10.07
  16   2   2  443.17   21.12
  16  -2   2  530.16   25.87
 -16  -2  -2  466.52   26.91
 -16   2  -2  498.77   26.51
  16   2   2  500.32   20.85
  16   2   2  486.02   21.04
  16  -2   2  434.75   20.23
 -16  -2  -2  486.75   21.16
  16   2   2  478.01   26.25
 -16   2  -2  484.21   21.12
  16  -2   2  452.69   21.11
 -11  -1  -7   43.22    4.78
  11   1   7   58.09    4.32
 -11  -1  -7   54.44    5.14
  11   1   7   59.15    9.24
  11   1   7   51.89    7.75
  11  -1   7   52.92    4.01
 -11  -1  -7   59.04   10.58
  11  -1   7   59.43   11.21
 -11   1  -7   57.74    4.44
  16   2  -4  972.97   41.51
 -16   2   4  970.10   41.60
 -16  -2   4  932.49   42.20
 -16  -2   4 1002.11   41.50
  16   2  -4  980.23   41.20
 -16  -2   4 1199.42   47.63
  16  -2  -4  965.95   41.54
  16  -2  -4 1114.58   43.29
  16   2  -4 1095.27   45.65
 -16   2   4 1066.74   43.72
  16  -2  -4  988.45   41.45
  -7   3   9 3210.07  118.90
  -7  -3   9 3275.27  122.22
  -7  -3   9 3162.59  119.19
  -7  -3   9 3010.86  127.78
   7  -3  -9 3325.45  121.39
   7  -3  -9 3348.40  118.17
   7   3  -9 3157.97  119.47
   7  -3  -9 3431.14  116.57
  -7  -3   9 3217.06  117.51
   7   3  -9 3549.52  115.86
   7   3  -9 3096.73  117.11
  -7   3   9 3296.13  118.40
  -7   3   9 3142.63  120.30
  -7  -3   9 3065.90  115.41
   0  -4   9   40.44    2.67
   0  -4  -9   35.94    5.24
   0   4   9   39.60    5.00
   0   4   9   30.99    8.46
   0  -4  -9   26.20    9.25
   0  -4   9   40.72    3.45
   0  -4  -9   48.77    7.82
   0   4   9   36.63    8.28
   0   4  -9   32.61    5.09
   0  -4  -9    7.52    5.23
   0  -4   9   32.48    8.25
   0  -4   9   40.71    2.90
   0  -4   9   35.56    6.98
   0  -4   9   42.44   12.68
   0  -4  -9   39.02    3.50
 -12   0   8  337.72   15.05
  12   0  -8  323.20   18.57
  12   0  -8  301.98   15.89
 -12   0   8  306.26   18.85
  12   0  -8  327.15   14.78
 -12   0   8  348.81   16.70
  11   5  -6   20.59    4.21
  11   5  -6   16.83    7.67
 -11  -5   6   16.79    3.19
 -11   5   6   18.68    4.72
 -11   5   6   26.06    5.46
  11   5  -6   18.01    4.42
  11  -5  -6   23.62    5.02
  11  -5  -6   17.39    4.47
 -11  -5   6   19.16    4.20
  11   5  -6   22.24    3.97
   9  -1   8 1523.13   54.38
  -9   1  -8 1502.80   54.76
  -9  -1  -8 1414.55   54.67
  -9   1  -8 1673.14   64.78
   9   1   8 1577.21   62.71
  -9  -1  -8 1535.57   62.73
  -9  -1  -8 1631.72   57.16
   9   1   8 1585.13   54.70
   9  -1   8 1590.06   62.95
   9   1   8 1764.07   60.56
  -9   1  -8 1637.13   56.93
   9  -1   8 1746.47   59.70
 -10  -6  -4   27.19    4.13
  10  -6   4   33.53    4.73
  10   6   4   28.07    4.27
  10   6   4   24.41    5.52
 -10  -6  -4   21.68    7.67
 -10  -6  -4   33.83   10.21
 -10   6  -4   24.57   11.82
  10  -6   4   24.68    7.83
 -10   6  -4   34.64    5.50
  10   6   4   26.76    8.07
  10  -6   4   23.13    4.05
 -10   6  -4   33.36    4.76
 -10  -6  -4   34.16    4.55
 -10  -6  -4   26.86    3.50
  -6  -8   3  264.17   12.86
   6  -8  -3  241.17   11.83
  -6   8   3  302.11   15.90
  -6   8   3  292.11   16.01
  -6  -8   3  275.07   15.05
  -6  -8   3  280.88   13.79
  -6  -8   3  248.86   17.63
   6  -8  -3  253.46   14.49
   6   8  -3  229.49   16.46
 -15  -1  -4   41.57    5.24
 -15   1  -4   41.38    4.78
  15   1   4   43.28    6.14
  15  -1   4   48.40    6.00
  15  -1   4   51.90    9.03
  15  -1   4   46.40    3.75
  15  -1   4   44.49    4.71
  15   1   4   45.86    4.05
 -15  -1  -4   53.18    4.65
  15   1   4   41.43    9.25
 -15   1  -4   48.10   10.89
 -15   1  -4   49.30    4.23
  15   1   4   45.67    4.60
   3  -5   8   64.92    4.43
   3  -5   8   70.67    4.81
   3  -5   8   79.33   13.56
  -3  -5  -8   64.45    4.91
   3   5   8   74.55    6.68
   3   5   8   55.68    9.38
   3   5   8   60.67    9.06
  -3   5  -8   77.37    6.41
  -3  -5  -8   64.25   10.22
   3  -5   8   62.33    7.24
  -3  -5  -8   66.70    7.62
   3  -5   8   74.95    5.64
  -3  -5  -8   45.13    7.50
  -3   5  -8   60.65    5.54
   4   8  -4  147.55   12.42
   4  -8  -4  158.54   10.93
  -4   8   4  167.02   12.01
  -4  -8   4  184.30    9.92
  -4   8   4  103.14    9.78
  -4   8   4  149.10    9.04
  -4  -8   4  138.04   12.99
  -4  -8   4  163.29   10.88
  -4  -8   4  143.08    8.29
   4  -8  -4  148.23    9.01
  -4  -8   4  142.07    7.26
 -14   4  -3 5790.88  226.20
  14   4   3 6106.74  220.98
 -14  -4  -3 6034.59  220.54
 -14  -4  -3 5887.49  226.61
  14  -4   3 5598.81  223.97
  14  -4   3 5534.18  220.16
 -14   4  -3 5769.38  220.45
  14   4   3 5796.42  226.15
 -14   4  -3 5962.00  221.45
  14   4   3 5534.32  220.20
  14  -4   3 5208.02  219.44
  -4   4   9  244.94   19.29
   4   4  -9  428.00   21.14
  -4  -4   9  496.34   18.40
   4  -4  -9  468.93   23.80
   4  -4  -9  405.30   24.19
  -4  -4   9  402.53   22.00
  -4   4   9  449.87   22.68
   4  -4  -9  482.21   21.20
  -4  -4   9  530.50   19.70
  -4  -4   9  495.52   20.20
  -4   4   9  439.44   20.95
   4   4  -9  510.87   20.67
   4  -4  -9  355.92   19.69
  -1  -1 -10   96.12    4.41
   1   1  10   99.18   11.98
  -1  -1 -10  118.80    6.55
  -1   1 -10  106.35   15.50
  -1  -1 -10   85.82   14.70
  -1  -1 -10  119.56    9.42
  -1   1 -10  115.20    5.57
   1  -1  10  116.67    5.78
   1  -1  10   87.01   12.98
   1   1  10  118.43    6.32
   1   1  10  106.10   11.01
   1  -1  10  119.16   11.04
  -6  -6   7  327.63   20.93
   6  -6  -7  360.94   18.95
   6  -6  -7  434.71   18.61
  -6  -6   7  346.79   14.89
  -6  -6   7  316.53   15.73
   6   6  -7  334.53   15.08
  -6   6   7  353.65   17.65
   6   6  -7  362.19   15.41
  -6  -6   7  357.54   15.98
   6  -6  -7  337.21   16.93
   6   6  -7  333.01   20.06
  -6   6   7  272.57   16.42
 -12  -4  -5   22.48   10.04
 -12  -4  -5   21.35    3.56
 -12   4  -5   30.17   11.46
  12   4   5   24.95    3.86
 -12   4  -5   25.70    3.51
  12  -4   5   18.93    8.76
 -12  -4  -5   26.44    3.94
  12   4   5   14.89    8.75
 -12   4  -5   24.80    4.40
  12  -4   5   25.71    4.90
  12   4   5   23.68    6.21
  12  -4   5   19.75    3.85
  12  -4   5   24.30    3.12
   6  -4   8   41.93    2.70
   6  -4   8   49.74    3.09
  -6  -4  -8   42.04    4.95
   6  -4   8   48.28    6.73
   6  -4   8   39.07   10.68
   6   4   8   46.45    9.24
   6   4   8   47.84    8.36
  -6  -4  -8   40.33    6.03
  -6  -4  -8   40.74    9.97
  -6  -4  -8   42.29    3.91
   6   4   8   44.55    4.29
  -6   4  -8   53.24    4.75
   6  -4   8   46.69    3.71
 -13  -3  -5 2044.62   81.98
 -13   3  -5 1894.36   81.46
 -13  -3  -5 1904.18   74.52
  13  -3   5 2133.63   81.29
  13  -3   5 1782.24   73.77
  13   3   5 1827.22   73.98
  13  -3   5 1947.71   75.56
  13  -3   5 1820.11   72.78
 -13   3  -5 1905.60   74.76
  13   3   5 1882.40   79.69
  13   3   5 2023.79   76.84
 -13  -3  -5 2026.37   73.94
 -13   3  -5 1719.83   73.22
   9  -7  -4  382.69   19.45
   9   7  -4  430.76   23.53
   9   7  -4  427.22   18.99
  -9  -7   4  392.79   18.26
   9  -7  -4  414.54   19.97
  -9  -7   4  408.65   24.32
  -9   7   4  413.38   20.36
  -9  -7   4  419.67   19.42
   9  -5   6  440.63   19.79
   9   5   6  394.18   23.41
   9  -5   6  463.01   17.85
  -9   5  -6  404.53   27.04
   9  -5   6  446.55   18.25
  -9  -5  -6  433.16   19.13
   9  -5   6  413.64   24.25
  -9  -5  -6  406.33   24.24
  -9  -5  -6  440.76   18.78
   9   5   6  467.76   21.90
   9   5   6  410.26   18.45
  16   0   3    1.55    7.23
 -16   0  -3   -2.22    3.70
 -16   0  -3    0.54    3.22
 -16   0  -3    2.56    9.47
  16   0   3    1.07    2.93
  16   0   3   -0.24    2.46
  16   0  -5    1.89    6.02
  16   0  -5   -1.89    3.13
 -16   0   5   -1.75    7.89
 -16   0   5   -0.81    3.13
 -16   0   5   -2.86    4.44
  16   0  -5    0.99    3.43
  12  -6   2   88.76    6.97
  12  -6   2   98.53    9.61
 -12   6  -2  105.71    7.98
 -12  -6  -2   89.95    7.30
 -12   6  -2  100.25   12.91
  12   6   2  102.83    7.14
  12  -6   2   93.80    6.81
 -12  -6  -2  103.31   13.17
  12   6   2   90.41    7.02
 -12   6  -2   88.95    8.12
  -5  -1  10    2.37    9.08
   5   1 -10    1.14    2.65
   5  -1 -10    1.61    1.58
   5  -1 -10    3.11   14.27
  -5   1  10    0.18    6.31
  -5   1  10    1.45    3.20
  -5   1  10    2.70    8.71
  -5  -1  10    3.27    3.43
   5   1 -10    5.71    5.20
  -5   1  10   -0.52    2.02
   5  -1 -10    2.53    3.97
  -5  -1  10    2.21    6.98
  -5  -1  10   -0.98    5.97
   2   0  10   56.32    3.91
  -2   0 -10   61.10   14.54
   2   0  10   91.50   10.65
  -2   0 -10   63.68    4.02
  -2   0 -10   68.87    7.37
   2   0  10   57.46   10.26
  17   1  -3 1399.89   60.88
 -17   1   3 1387.78   61.75
  17  -1  -3 1724.38   64.68
  17  -1  -3 1483.89   61.15
  17   1  -3 1423.74   60.73
 -17  -1   3 1639.74   66.72
 -17   1   3 1698.77   65.41
 -17   1   3 1555.97   61.46
 -17  -1   3 1597.02   61.43
  17   1  -3 1690.08   65.82
  15  -1  -6  357.22   17.82
 -15   1   6  347.82   17.03
  15   1  -6  354.26   19.43
  15   1  -6  325.53   16.23
 -15  -1   6  353.81   17.34
 -15   1   6  378.43   19.11
  15   1  -6  316.15   15.35
 -15  -1   6  373.93   20.60
  15  -1  -6  283.47   16.05
 -15   1   6  321.24   15.71
 -15  -1   6  349.30   15.87
  15  -1  -6  321.54   15.72
   9  -7   3  391.59   18.25
   9   7   3  370.89   17.68
  -9   7  -3  441.01   19.57
  -9   7  -3  420.31   20.10
  -9  -7  -3  481.14   22.73
  -9   7  -3  421.63   29.56
   9   7   3  375.84   18.00
  -9  -7  -3  348.01   22.47
   9  -7   3  387.29   18.00
   9  -7   3  377.97   21.64
  -9  -7  -3  346.98   16.10
   9   7   3  353.63   21.84
  -2  -2  10    8.03    3.21
   2  -2 -10    9.82   10.73
   2   2 -10    6.77    2.51
  -2   2  10    4.93    7.01
   2  -2 -10   10.39    4.05
   2   2 -10   -5.77   18.66
   2   2 -10    8.48    4.43
   2  -2 -10   10.80    6.14
  -2   2  10   10.87    3.34
  -2   2  10    3.35    6.74
   2  -2 -10    5.33    1.77
  -2  -2  10    5.22    6.39
  -2  -2  10    4.56   10.16
  15  -3   3  108.37    8.11
 -15   3  -3  121.42    8.16
 -15   3  -3  142.96    8.43
  15  -3   3  114.03    7.33
  15   3   3  138.45   13.63
 -15  -3  -3  125.43    8.21
  15  -3   3  137.27   12.36
 -15   3  -3  121.33   12.81
  15   3   3  134.92    8.82
  15   3   3  115.23    8.03
 -15  -3  -3  163.28    8.29
 -17  -1  -1    1.74    3.90
  17  -1   1   -1.01    6.74
  17  -1   1    4.37    3.52
 -17   1  -1   -0.96    9.66
  17   1   1    2.46    3.07
  17   1   1    1.58    7.60
  17  -1   1    0.29    2.80
 -17   1  -1    1.79    3.56
 -17  -1  -1    1.22    9.30
  17   1   1    1.20    2.93
 -17  -1  -1    0.78    3.91
  10   0  -9    0.99    3.41
  10   0  -9    1.71    2.12
 -10   0   9   12.77    4.52
 -10   0   9    1.11    6.69
  10   0  -9    1.80    5.18
 -10   0   9    4.24    2.36
 -10   0   9   -0.31    8.75
  -7  -5  -7   76.71    5.46
   7   5   7   71.82    8.81
   7  -5   7   77.10    5.27
   7  -5   7   80.96    7.46
  -7  -5  -7   79.53   11.01
   7   5   7   64.07   10.20
  -7  -5  -7   77.56    6.75
   7   5   7   74.89    5.69
  -7   5  -7   67.09   13.78
   7  -5   7   74.78   11.75
  -7   5  -7   80.65    6.22
   7  -5   7   81.84    4.79
  14   0  -7    1.64    3.08
 -14   0   7    0.56    2.78
 -14   0   7   -1.22    4.47
  14   0  -7    2.82    5.60
 -14   0   7    1.74    7.45
  -5  -7   6  448.26   17.39
   5  -7  -6  405.43   19.64
  -5  -7   6  423.26   16.05
   5  -7  -6  380.09   15.95
   5  -7  -6   38.01   15.33
   5  -7  -6  408.77   18.56
  -5  -7   6  418.51   16.26
  -5   7   6   10.88   14.21
  -5  -7   6  411.84   22.32
  -5   7   6  419.40   18.49
  -5  -7   6  457.12   18.36
 -13  -5  -3   -7.43   10.81
 -13   5  -3   -3.04    4.43
  13   5   3   -1.31    3.33
  13   5   3   -3.42    4.47
  13   5   3   -3.97    8.58
  13  -5   3   -7.47    7.26
 -13   5  -3    0.88    3.46
  13  -5   3   -0.36    3.50
 -13  -5  -3    0.39    3.20
  13  -5   3   -3.83    4.07
 -13   5  -3   -1.55   10.56
   4  -6   7 2819.57   86.72
  -4   6  -7 2720.56   88.09
  -4  -6  -7 2021.76   87.03
  -4  -6  -7 1514.39   86.09
   4  -6   7 2137.55   86.40
   4   6   7 2314.70   88.55
   4  -6   7 2211.44   85.12
  -4  -6  -7 1968.07   88.84
   4  -6   7 2189.73   94.28
  -4  -6  -7 2060.73   85.47
   4   6   7 2014.67   88.93
  -4  -6  -7 1833.82   87.84
   4  -6   7 2262.38   85.33
  14   4  -5  858.55   35.24
  14   4  -5  876.41   39.85
  14  -4  -5  824.44   34.98
 -14  -4   5  836.86   34.54
 -14  -4   5  779.63   39.98
 -14   4   5  892.34   36.45
  14   4  -5  815.25   34.40
 -14   4   5  755.77   35.39
  14  -4  -5  793.00   35.47
  14  -4  -5  818.48   33.37
 -14   4   5  812.70   33.93
 -14  -4   5  812.79   35.64
  14   4  -5  872.01   35.33
   6   0 -10  114.04    6.10
  -6   0  10  109.90   10.28
  -6   0  10  139.05   10.16
   6   0 -10  109.84    9.37
  -6   0  10  124.14    6.69
  -6   0  10  107.15   13.81
   3  -7   6  143.76    8.77
   3  -7   6  135.23    8.36
   3  -7   6  115.24    8.03
  -3  -7  -6  106.76    8.71
   3   7   6  112.08   10.16
  -3  -7  -6  113.10    7.47
   3  -7   6  117.40   15.34
  -3  -7  -6  110.04   11.41
  -3   7  -6  133.96    9.65
   3  -7   6  109.06   10.58
  15   3  -5  270.14   17.19
 -15  -3   5  251.04   18.80
 -15  -3   5  237.79   12.67
 -15   3   5  234.99   13.59
  15  -3  -5  243.44   14.05
 -15  -3   5  276.79   14.02
  15   3  -5  246.07   12.52
 -15   3   5  243.06   13.75
  15   3  -5  239.31   12.88
  15  -3  -5  275.37   13.19
  15  -3  -5  238.10   13.13
 -15   3   5  271.58   13.47
  11  -7  -1  355.35   17.48
  11  -7  -1  322.00   15.62
 -11  -7   1  322.73   21.88
 -11   7   1  353.37   17.79
  11  -7  -1  347.13   16.98
 -11  -7   1  348.04   16.48
  11  -7  -1  320.17   15.14
 -11   7   1  356.34   18.24
   0   2  10  607.49   19.06
   0  -2 -10  579.75   27.51
   0  -2  10  644.48   24.16
   0  -2 -10  621.69   19.14
   0   2  10  601.67   25.95
   0  -2 -10  650.02   23.52
   0   2 -10  568.29   21.67
   0   2 -10  558.40   17.87
   0  -2  10  637.66   18.13
   0   2 -10  593.39   31.22
   0   2  10  646.68   25.05
  -8  -8   0   65.23    5.95
  -8  -8   0   74.70    6.88
   8  -8   0   54.69    8.46
  -8  -8   0   79.61   11.30
   8  -8   0   70.66    6.94
   8   8   0   61.54    6.02
   8   8   0   59.07    9.57
  -8   8   0   71.47    7.71
   8  -8   0   68.56    6.63
  -8   8   0   90.47    8.89
   8  -8   0   84.91    8.02
   8  -8  -1  769.03   32.61
  -8   8   1  834.72   35.84
  -8  -8   1  755.95   34.05
   8  -8  -1  800.10   34.36
   8  -8  -1  755.24   34.81
   8   8  -1  709.36   36.92
  -8  -8   1  772.67   33.36
  -8  -8   1  780.72   37.52
   8  -8  -1  737.30   33.95
  -6   2  -9   68.67    4.65
  -6   2  -9   56.94   13.77
   6   2   9   65.31   11.33
   6   2   9   67.97    8.94
  -6  -2  -9   63.98    6.40
  -6   2  -9   66.33    6.55
   6  -2   9   66.60   11.72
  -6  -2  -9   65.35   12.17
  -6  -2  -9   62.01    4.14
  -6  -2  -9   74.30    4.40
   6   2   9   61.28    4.30
   6  -2   9   62.36    3.69
   6  -2   9   65.94    8.45
   2  -4   9    0.73    1.43
  -2  -4  -9    4.01    5.21
   2   4   9    4.39    7.66
  -2  -4  -9    0.53    2.12
   2  -4   9    1.09    1.65
   2   4   9   -0.75    6.50
   2   4   9    0.30    3.64
  -2  -4  -9   -0.12    4.89
   2  -4   9   -2.43    5.83
   2  -4   9   -1.44   10.81
   2  -4   9    0.68    1.81
  -2   4  -9    0.22    3.47
  -2   4  -9    1.31   14.59
  -2  -4  -9    1.29    3.84
  -2  -4  -9    4.64    8.69
 -13   1  -6   75.61    5.54
  13   1   6   71.29    4.99
 -13  -1  -6   73.62   12.60
 -13  -1  -6   71.44    4.29
  13  -1   6   73.50   11.16
  13  -1   6   72.39    5.19
 -13  -1  -6   60.37    5.69
  13   1   6   94.44   11.53
  13  -1   6   42.37    3.31
 -13   1  -6   71.06   12.37
  13   1   6   75.31    7.84
 -11   7   0  575.34   27.25
  11  -7   0  525.66   24.94
  11  -7   0  584.91   26.18
  11   7   0  599.96   25.77
 -11  -7   0  637.40   31.63
  11  -7   0  603.69   26.51
 -11  -7   0  585.98   25.70
 -11   7   0  683.88   27.89
  11  -7   0  516.54   26.09
  -1  -9   0  313.59   15.03
   1  -9   0  352.93   17.96
   1  -9   0  347.61   18.00
  -1   9   0  308.29   16.97
   1  -9   0  313.82   16.94
   1   9   0  333.14   17.86
  -1  -9   0  352.74   17.80
   1  -9   0  316.66   14.96
  -4  -2  10  118.79    7.56
  -4   2  10  101.83   11.15
   4   2 -10  109.31    7.04
   4  -2 -10  135.61    6.06
   4  -2 -10  113.20   10.51
   4   2 -10  110.53    9.73
  -4  -2  10  113.86   16.25
  -4   2  10  118.06    7.81
   4  -2 -10  120.13    8.29
  -4  -2  10  103.81   11.52
  -4  -2  10  109.03   10.27
  -4   2  10  107.50   11.82
 -11  -5  -5  267.82   18.57
 -11   5  -5  312.69   14.69
 -11  -5  -5  237.38   12.76
  11   5   5  270.95   12.95
  11  -5   5  220.78   13.10
 -11   5  -5  251.89   20.80
  11  -5   5  254.37   17.88
 -11  -5  -5  259.59   12.80
 -11   5  -5  307.74   13.29
  11   5   5  311.00   15.42
  11  -5   5  257.82   12.48
  11  -5   5  250.17   11.66
 -11  -5  -5  262.87   12.31
   7   5  -8 3118.70  120.73
   7  -5  -8 3245.13  120.79
  -7   5   8 3406.30  121.81
   7  -5  -8 3550.66  124.74
   7  -5  -8 3532.59  122.10
   7   5  -8 3679.21  121.42
  -7  -5   8 3176.39  121.18
  -7  -5   8 3423.46  120.96
  -7  -5   8 3518.64  119.32
   7   5  -8 3737.91  120.00
  -7   5   8 2943.30  121.59
  -7   5   8 3196.22  120.60
  -1   9   1 1063.25   44.40
   1  -9  -1  998.26   42.52
  -1  -9   1  785.30   43.92
  -1  -9   1 1041.29   42.60
   1   9  -1 1072.30   45.74
   1  -9  -1  713.27   43.20
   1  -9  -1 1282.96   46.23
  -1  -9   1 1085.25   46.17
  -1  -9   1 1253.27   46.40
   1  -9  -1 1089.39   44.54
 -11  -3   8  455.07   19.55
 -11   3   8  512.66   21.32
 -11   3   8  489.49   21.89
  11  -3  -8  433.61   19.98
 -11  -3   8  503.14   26.03
 -11   3   8  454.65   23.32
  11  -3  -8  386.20   23.69
 -11   3   8  446.36   21.47
  11   3  -8  453.16   22.21
  11   3  -8  422.33   20.52
 -11  -3   8  445.73   21.04
  11   3  -8  465.03   19.60
  11   3  -8  446.10   24.36
  11  -3  -8  433.12   21.38
  12   6  -4    1.49    7.63
 -12  -6   4    0.18    2.92
  12  -6  -4   -0.85    4.42
  12   6  -4    3.54    3.55
 -12  -6   4    0.96    3.69
  12  -6  -4    0.88    3.73
 -12   6   4    1.38    4.80
 -12  -6   4   -1.74    9.15
 -12   6   4    1.89    4.21
  14  -2   5  214.03   15.66
 -14  -2  -5  185.60   10.71
  14   2   5  204.08   12.50
 -14  -2  -5  236.83   18.14
  14  -2   5  182.64   10.23
 -14   2  -5  202.57   10.70
 -14  -2  -5  195.58    9.69
 -14   2  -5  198.50   16.79
 -14   2  -5  219.03    9.85
  14  -2   5  182.07    8.93
  14   2   5  210.44   10.42
  14   2   5  237.22   16.95
   4   8   4 1610.27   65.63
   4  -8   4 1883.33   63.83
  -4   8  -4 1965.87   66.49
   4  -8   4 1549.09   61.47
   4  -8   4 1614.12   64.89
  -4  -8  -4 1568.82   62.68
   4  -8   4 1535.01   69.73
  -4  -8  -4 1659.77   62.87
  -4  -8  -4 1696.35   66.31
   4  -8   4 2135.70   65.09
  -4  -8  -4 1389.29   65.13
  -1   9  -1  278.08   16.88
   1  -9   1  271.45   14.44
   1  -9   1  283.87   17.13
   1   9   1  303.37   17.37
  -1  -9  -1  292.53   14.95
  -1  -9  -1  188.00   16.05
  -1  -9  -1  368.38   19.24
   1  -9   1  359.85   17.59
   1  -9   1  357.28   17.53
  -1  -9  -1  300.91   17.23
 -11  -7   2  789.24   30.96
  11   7  -2  609.44   29.37
 -11   7   2  634.97   30.77
  11   7  -2  636.46   33.93
  11  -7  -2  661.93   27.64
 -11  -7   2  682.14   34.90
 -11  -7   2  685.88   29.62
  11  -7  -2  730.14   30.53
  11  -7  -2  810.98   31.21
 -11   7   2  684.45   31.17
  -6   8  -3  506.85   22.01
  -6  -8  -3  341.30   17.68
   6  -8   3  373.82   20.24
   6   8   3  351.09   22.01
  -6  -8  -3  383.67   22.37
   6  -8   3  418.64   19.27
  -6   8  -3  482.75   22.55
   6   8   3  371.02   18.68
   6  -8   3  471.98   20.49
   6  -8   3  345.10   23.34
  -6  -8  -3  467.06   22.26
  -5  -3  -9   75.35    7.56
  -5  -3  -9   65.61   11.56
   5  -3   9   83.94    4.35
   5  -3   9   87.85    9.36
   5  -3   9   70.01   12.49
  -5   3  -9   70.40   15.43
   5  -3   9   69.08    3.25
  -5   3  -9   55.22    4.63
   5   3   9   59.56   10.14
   5   3   9   61.78    4.52
   5   3   9   84.00    9.76
  -5  -3  -9   73.14    4.61
  -5  -3  -9   85.58    5.88
  12   2  -8  227.80   12.33
  12  -2  -8  242.75   13.41
 -12   2   8  211.35   16.25
 -12  -2   8  251.69   16.65
 -12   2   8  241.93   12.01
 -12   2   8  214.92   12.81
  12   2  -8  241.25   15.65
 -12  -2   8  241.51   13.28
  12   2  -8  229.43   14.03
 -12  -2   8  236.55   11.40
  12   2  -8  234.24   11.24
 -12   2   8  222.84   14.06
  12  -2  -8  239.37   11.77
  -7  -1  -9  268.00   18.15
   7  -1   9  266.42   17.62
  -7   1  -9  272.10   10.81
   7  -1   9  312.23   14.61
   7  -1   9  266.22    6.65
  -7  -1  -9  261.62   10.93
  -7   1  -9  246.85    6.89
  -7  -1  -9  251.78    7.15
   7   1   9  265.25    7.09
  -7   1  -9  268.52   18.86
   8   8   1  469.27   19.62
   8  -8   1  452.26   20.08
   8  -8   1  450.29   22.89
  -8  -8  -1  379.90   16.15
   8   8   1  459.55   24.24
  -8  -8  -1  460.43   19.84
  -8  -8  -1  488.67   24.98
   8  -8   1  570.00   21.71
  -8   8  -1  487.89   21.68
   8  -8   1  453.46   20.33
   8   8  -2  123.48    8.50
  -8   8   2  122.56   10.84
   8  -8  -2  142.57    9.80
  -8  -8   2  167.07   10.07
  -8  -8   2  128.46   13.55
   8  -8  -2  143.59   10.52
  -8  -8   2  128.98    8.39
   8   8  -2  114.99   12.37
   8  -8  -2  116.44    8.26
   8  -8  -2  132.45    7.54
   6  -4  -9 1967.65   64.36
   6   4  -9 1602.65   65.40
  -6   4   9 1653.35   64.94
  -6   4   9 1677.16   66.31
   6  -4  -9 1309.00   66.79
   6   4  -9 1876.29   62.86
   6   4  -9 1753.13   64.22
  -6  -4   9 1665.39   62.28
   6  -4  -9 1724.28   68.16
   6  -4  -9 1714.03   65.05
  -6  -4   9 1755.83   64.26
  -6  -4   9 1590.38   65.54
  13   3  -7  108.31    6.82
 -13   3   7  106.90    8.15
 -13  -3   7  107.57    8.07
  13   3  -7   99.15    8.33
 -13  -3   7  118.88    7.14
 -13  -3   7  124.79   12.92
  13  -3  -7  106.66    7.37
 -13   3   7  103.97    7.56
 -13   3   7  114.07    8.61
  13   3  -7  118.95   11.35
  13  -5  -5    8.10    4.42
  13  -5  -5    6.66    3.96
 -13  -5   5    7.25    3.12
 -13   5   5    6.21    4.20
  13   5  -5    5.16    3.28
 -13  -5   5    4.17    3.66
  13   5  -5    4.65    3.98
  13   5  -5    4.09    3.43
 -13   5   5    9.50    4.32
  13   5  -5    7.26    7.31
 -11  -7  -1   25.30    4.15
  11   7   1   21.66    4.35
 -11   7  -1   40.53   13.90
  11  -7   1   22.52    4.89
 -11   7  -1   25.10    4.89
  11   7   1   18.27    2.69
  11  -7   1   26.00    6.13
  11  -7   1   24.18    5.02
 -11  -7  -1   25.26    4.72
 -11  -7  -1   25.43   10.24
  -3  -1 -10  755.46   31.37
   3  -1  10  709.56   18.85
   3   1  10  744.33   30.19
   3  -1  10  799.87   27.65
   3   1  10  663.14   19.85
  -3  -1 -10  799.94   19.94
  -3  -1 -10  765.13   25.33
  -3   1 -10  723.42   24.07
  -3   1 -10  672.49   32.53
   0   8   5  523.55   29.42
   0  -8  -5  696.57   30.27
   0  -8   5  726.81   39.81
   0  -8   5  841.83   30.33
   0  -8  -5  665.91   30.39
   0  -8   5  720.16   28.12
   0   8   5  701.88   30.10
   0  -8   5  681.77   27.40
   0  -8  -5  655.19   28.42
   0  -8   5  765.51   30.73
   0  -8  -5  697.83   29.81
   0  -8   5  701.13   31.80
  16   4  -1 1782.15   73.82
  16  -4  -1 1942.11   74.36
 -16   4   1 1861.88   76.30
 -16   4   1 1826.77   75.01
  16   4  -1 1884.28   79.09
 -16   4   1 1929.23   75.18
  16  -4  -1 1967.95   75.72
  16  -4  -1 1712.11   73.83
 -16  -4   1 1829.92   74.54
 -16  -4   1 1832.76   74.15
  16   4  -1 1877.60   74.08
   2  -8  -5 3196.38  108.18
  -2  -8   5 3171.62  106.67
  -2  -8   5 3387.92  107.68
   2  -8  -5 3133.50  109.69
   2  -8  -5 3070.86  108.14
   2   8  -5 3239.46  112.56
  -2  -8   5 3298.45  112.66
  -2  -8   5 3887.56  111.51
  -2   8   5 3335.34  110.75
  -2  -8   5 3558.46  108.78
  -2   8   5 3451.49  109.13
  -2  -8   5 4200.41  111.39
  -3  -9   0  320.10   18.79
   3  -9   0  236.88   16.50
  -3  -9   0  366.06   18.70
  -3   9   0  337.97   18.69
   3  -9   0  338.92   17.23
  -3  -9   0  351.91   19.02
  -3  -9   0  289.89   15.19
  -3  -9   0  305.54   14.00
   3  -9   0  295.01   17.09
  -3   9   0  297.06   16.49
   3   9   0  291.18   18.13
  10   0   8  460.16   20.76
 -10   0  -8  503.41   22.69
 -10   0  -8  525.15   21.31
  10   0   8  539.95   29.01
 -10   0  -8  517.09   29.27
  -6  -8   4  478.70   20.71
  -6  -8   4  432.98   19.24
  -6   8   4  421.90   21.71
   6  -8  -4  387.64   17.72
   6  -8  -4  477.67   22.20
  -6  -8   4  465.23   25.18
   6  -8  -4  508.75   21.73
   6   8  -4  349.41   23.01
  -6  -8   4  413.95   21.04
  -6   8   4  312.56   20.81
  16   2   3   89.42    6.59
 -16  -2  -3   76.92    6.96
  16   2   3  115.18    6.75
  16  -2   3   94.92    5.93
  16   2   3   97.62    7.73
  16  -2   3  101.94   11.28
  16   2   3   94.83   11.71
 -16  -2  -3   96.82    6.43
  16  -2   3   89.38    6.85
 -16   2  -3   90.10    6.82
 -16   2  -3   91.57    6.36
 -16   2  -3  100.29   12.56
  16  -2  -5   23.83    5.67
  16   2  -5   17.87    7.47
 -16   2   5   23.94    7.04
  16   2  -5   17.09    4.09
 -16  -2   5   18.85    5.86
 -16  -2   5   22.19    9.48
 -16  -2   5   21.84    4.45
  16   2  -5   20.80    3.76
 -16   2   5   22.31    3.86
 -16   2   5   20.12    4.66
  16  -2  -5   17.30    4.91
  16  -2  -5   24.10    5.23
 -17  -1   4  232.40   12.49
  17  -1  -4  295.37   15.60
  17   1  -4  261.43   16.17
  17  -1  -4  243.97   12.67
 -17  -1   4  257.39   18.20
  17   1  -4  215.78   12.07
 -17   1   4  245.49   12.64
 -17   1   4  285.12   16.44
  17   1  -4  227.39   12.38
  17  -1  -4  214.51   12.31
  -3   9   1  410.51   24.11
  -3   9   1  429.51   21.88
   3  -9  -1  491.20   22.87
  -3  -9   1  577.23   24.67
  -3  -9   1  422.92   20.84
   3  -9  -1  443.74   22.09
   3   9  -1  417.31   23.85
  -3  -9   1  506.78   24.23
   3  -9  -1  501.87   23.04
  -3  -9   1  437.71   24.09
   2   2  10    3.75    7.35
  -2  -2 -10    2.35    4.62
  -2  -2 -10    5.76   10.29
   2   2  10    2.45    2.62
   2  -2  10    4.00    6.37
  -2  -2 -10    4.39    2.92
   2  -2  10    4.22    1.81
  -2  -2 -10    0.07    2.93
  -2   2 -10    3.34    1.87
  -2   2 -10   -8.19   12.38
 -12   4   7 2491.93   93.72
  12   4  -7 2500.68   95.86
 -12  -4   7 2461.83   91.97
  12   4  -7 2206.78   91.21
 -12   4   7 2259.98   90.07
 -12  -4   7 2505.47   97.12
 -12  -4   7 2464.81   90.37
  12   4  -7 2320.50   91.86
  12  -4  -7 2275.07   90.90
  12   4  -7 2397.56   90.49
 -12   0  -7   -0.97    0.79
  12   0   7   -3.88    8.84
 -12   0  -7   -0.07    3.00
  12   0   7   -0.38    2.44
 -12   0  -7   -1.08   10.14
  12   0   7    0.76    5.38
 -16   4   0 2145.94   94.30
 -16  -4   0 2684.37   92.86
  16   4   0 2186.72   92.00
  16   4   0 2289.36   91.75
  16   4   0 2269.77   96.66
  16  -4   0 2173.56   91.56
 -16  -4   0 2412.17   92.20
 -16   4   0 2302.88   92.81
  16  -4   0 2371.06   93.76
 -16   4   0 2585.61   93.54
  16  -4   0 2130.49   91.70
  16   4  -2    5.15    3.71
 -16  -4   2    6.62    9.50
 -16   4   2    8.75    6.06
 -16   4   2    6.88    3.99
  16   4  -2   10.38    7.90
  16  -4  -2    8.01    4.91
  16  -4  -2   10.05    4.78
 -16   4   2    5.74    4.06
 -16  -4   2    7.59    3.45
  16  -4  -2    7.63    4.29
   1  -9  -2 1687.37   67.12
   1   9  -2 1689.36   70.39
  -1   9   2 2223.04   72.22
  -1  -9   2 1716.05   67.04
  -1   9   2 1750.78   68.75
   1  -9  -2 1864.36   69.08
  -1  -9   2 2055.88   70.03
  -1  -9   2 1819.94   70.96
   1  -9  -2 2052.72   70.44
  -1  -9   2 2096.49   71.03
  10   4  -8   97.51    6.99
  10  -4  -8   86.21    9.70
 -10   4   8   96.29    7.41
  10   4  -8   97.36   10.71
  10  -4  -8   88.36    7.65
 -10  -4   8   97.48    5.67
 -10   4   8  102.77    7.97
 -10  -4   8   96.36    7.12
  10  -4  -8   96.95    6.82
  10   4  -8   91.25    7.99
 -10  -4   8   77.23   12.04
  10   4  -8  106.57    6.19
 -15   5   1  230.39   13.24
 -15   5   1  213.66   14.55
  15  -5  -1  237.90   12.41
  15  -5  -1  204.45   12.17
 -15   5   1  209.22   12.60
 -15  -5   1  195.53   12.23
  15   5  -1  211.51   12.27
  15   5  -1  218.69   16.84
 -15  -5   1  213.85   11.84
 -17  -1  -2  136.33   14.72
 -17   1  -2  141.56   13.99
  17  -1   2  122.79    7.62
  17  -1   2  146.53   12.72
  17   1   2  144.13    7.99
  17  -1   2  136.28    8.45
 -17  -1  -2  133.38    8.73
 -17   1  -2  154.14    8.72
  17   1   2  152.03   13.44
  17   1   2  155.46    8.53
   7   1 -10 1719.89   55.63
   7  -1 -10 1761.29   49.20
  -7  -1  10 1984.61   65.47
   7   1 -10 1771.38   51.71
  -7   1  10 1875.57   61.11
   7  -1 -10 1722.79   51.94
  -7  -1  10 1796.08   57.61
  -7   1  10 1832.32   52.42
  -7  -1  10 1598.81   55.78
  -7  -1  10 1885.56   52.33
   7   1 -10 1847.92   48.92
  -7   1  10 1950.14   56.71
 -10   2   9  636.99   28.12
  10   2  -9  609.04   27.30
 -10  -2   9  629.77   25.88
 -10   2   9  681.75   29.85
  10   2  -9  581.03   29.32
  10  -2  -9  658.60   26.38
 -10  -2   9  537.79   40.06
 -10  -2   9  685.87   28.41
  10  -2  -9  595.72   27.97
 -10  -2   9  618.89   32.16
 -10   2   9  638.47   32.18
  10   2  -9  645.10   25.93
 -10   2   9  575.33   26.74
  14   2  -7  425.85   20.62
 -14  -2   7  343.13   22.91
  14  -2  -7  381.94   18.94
 -14  -2   7  387.89   19.52
  14   2  -7  382.02   17.75
  14   2  -7  402.93   22.48
  14  -2  -7  383.02   18.09
 -14  -2   7  387.19   17.96
 -14   2   7  402.47   19.51
 -14   2   7  443.41   20.60
 -14   2   7  424.02   18.65
  -3  -9  -1  450.68   19.80
   3  -9   1  534.57   31.71
   3  -9   1  464.53   22.73
   3  -9   1  444.90   22.37
  -3  -9  -1  462.92   21.22
  -3  -9  -1  483.14   24.58
   3  -9   1  407.97   22.30
   3   9   1  453.92   24.07
  -3  -9  -1  473.51   24.51
  -3  -9  -1  419.87   24.10
  -1  -9  -2  460.77   22.94
  -1  -9  -2  352.03   22.96
  -1   9  -2  386.65   22.11
  -1  -9  -2  505.66   22.83
  -1  -9  -2  439.00   20.18
   1  -9   2  478.57   22.28
   1   9   2  412.95   22.26
   1  -9   2  543.30   23.50
   1  -9   2  400.74   19.73
  -1  -9  -2  421.37   20.28
   1  -9   2  422.55   22.60
  10   6  -6  172.86    9.03
 -10   6   6  181.30   11.13
  10   6  -6  183.17    9.87
  10  -6  -6  174.05   11.39
 -10  -6   6  195.15   10.77
 -10  -6   6  186.90    9.49
  10   6  -6  189.60   10.76
  10   6  -6  181.28   14.78
  10  -6  -6  201.17   11.18
 -10  -6   6  204.49   16.22
   7  -7   5   88.02    6.63
   7   7   5   76.66   10.87
   7  -7   5   85.58    6.45
   7  -7   5   79.03    6.31
  -7  -7  -5   85.20    6.59
  -7  -7  -5   75.20   11.22
   7   7   5   72.68    6.23
  -7   7  -5   99.47    8.67
  -7  -7  -5   76.74    6.46
   7  -7   5   88.65   12.37
   7   7   5   88.99    7.97
  12  -6   3  405.21   18.68
  12   6   3  396.13   18.79
 -12  -6  -3  398.79   24.53
 -12  -6  -3  357.25   18.87
 -12   6  -3  410.05   19.20
 -12   6  -3  379.01   24.78
  12  -6   3  402.56   18.26
  12  -6   3  399.21   22.20
 -12   6  -3  456.70   20.67
  12   6   3  428.93   19.46
   5   5   8  213.29   15.44
  -5  -5  -8  229.98   17.19
  -5  -5  -8  206.00   13.66
  -5   5  -8  328.51   13.94
   5  -5   8  255.19   19.87
  -5  -5  -8  232.57   11.66
   5  -5   8  271.90   11.35
   5  -5   8  238.91   10.76
   5  -5   8  265.79   14.24
   5   5   8  257.43   11.88
   5   5   8  226.56   16.35
   5  -5   8  265.68   11.26
  -6  -2  10 2831.38   87.44
   6  -2 -10 2538.54   91.26
  -6  -2  10 2856.20   90.39
  -6  -2  10 2917.06  100.00
   6   2 -10 2653.32   90.18
  -6   2  10 3241.50   88.94
   6  -2 -10 2852.59   85.21
   6   2 -10 2802.79   86.92
   6   2 -10 3153.36   84.51
  -6  -2  10 2586.82   84.18
   6  -2 -10 2876.61   87.93
  -6  -2  10 2913.40   93.09
  -6   2  10 2814.36   93.71
   2  -6  -8  164.84   12.89
   2  -6  -8  195.07   10.30
  -2  -6   8  197.83   15.15
   2  -6  -8  151.62   11.39
   2  -6  -8  222.13   13.00
  -2   6   8  185.07   12.71
   2  -6  -8  184.72   13.49
  -2  -6   8  177.75   19.47
  -2  -6   8  203.40    9.75
   2   6  -8  203.85   10.65
  -2  -6   8  200.93   10.41
  -2  -6   8  236.31   11.13
  -2  -6   8  193.22   11.96
  -2   6   8  171.19   11.55
 -15  -5   0  479.55   23.28
  15   5   0  505.51   23.25
 -15   5   0  497.51   24.40
 -15  -5   0  503.93   23.88
 -15  -5   0  527.73   29.60
  15   5   0  480.46   27.67
  15   5   0  516.49   22.19
  15  -5   0  502.12   23.52
  15  -5   0  505.46   23.28
 -15   5   0  465.41   23.92
 -11  -7   3  556.93   24.33
 -11  -7   3  617.65   30.30
  11  -7  -3  546.27   25.32
  11   7  -3  542.96   24.45
  11   7  -3  582.59   29.52
 -11  -7   3  587.35   25.33
  17   3  -1  600.84   30.71
  17  -3  -1  604.36   25.97
  17   3  -1  612.99   25.95
 -17  -3   1  555.62   31.72
 -17   3   1  579.63   26.42
 -17   3   1  554.09   26.34
 -17   3   1  633.04   29.03
  17  -3  -1  659.99   28.91
 -17  -3   1  589.44   26.45
  17  -3  -1  554.37   25.76
 -17  -3   1  590.59   26.24
  17   3  -1  596.75   25.86
  -4   0 -10 3502.74  107.04
  -4   0 -10 3678.39  120.32
   4   0  10 3369.28  106.91
  -4   0 -10 3686.72  112.38
 -15   5   2  385.01   20.22
  15   5  -2  445.15   19.88
  15  -5  -2  377.81   19.36
  15   5  -2  405.94   24.25
  15  -5  -2  480.28   19.64
 -15   5   2  385.11   20.00
 -15   5   2  457.50   21.36
  15  -5  -2  434.06   19.59
 -15  -5   2  381.10   18.97
  -9   3   9  109.40    8.08
  -9   3   9   54.25    6.12
  -9   3   9  104.16    8.70
   9  -3  -9   96.66    6.34
   9   3  -9   87.94    6.61
   9   3  -9   99.27    5.59
  -9  -3   9  116.03   12.27
   9  -3  -9  105.37   10.07
  -9  -3   9   97.78    5.73
   9   3  -9   99.47    8.57
   9  -3  -9   92.22    8.03
  -9   3   9  107.78   10.36
  -9  -3   9  100.81   18.73
  -9  -3   9   83.23    7.48
  13   1  -8 2150.40   84.75
 -13   1   8 2364.30   85.49
 -13   1   8 2139.52   86.68
  13   1  -8 2300.24   89.03
  13  -1  -8 2127.74   89.36
 -13  -1   8 2338.27   87.02
  13   1  -8 1917.66   85.61
  13  -1  -8 2168.85   84.95
 -13   1   8 2384.32   89.16
  13  -1  -8 1928.62   85.79
 -13  -1   8 2268.73   90.06
 -13  -1   8 2201.22   84.90
  13   1  -8 2177.11   88.41
 -18   0   1    0.34    4.29
 -18   0   1   -0.46    8.70
  18   0  -1    1.45    3.31
 -18   0   1   -0.74    3.59
  18   0  -1    4.35    7.15
  18   0  -1    0.09    3.05
   1   3 -10  295.09   16.08
   1   3 -10  306.25   14.12
   1  -3 -10  346.75   13.43
  -1  -3  10  318.09   17.97
   1  -3 -10  345.77   15.16
  -1   3  10  307.10   19.15
  -1   3  10  342.38   15.19
   1  -3 -10  285.03   20.99
  -1  -3  10  331.72   14.11
   1  -3 -10  333.95   18.19
   1   3 -10  353.49   30.62
   0  -6  -8  360.18   16.77
   0   6   8  352.92   19.81
   0   6  -8  362.37   16.82
   0  -6   8  389.84   16.09
   0  -6   8  344.80   20.99
   0   6   8  337.48   18.25
   0  -6   8  433.96   17.33
   0  -6  -8  359.78   19.65
   0  -6  -8  324.95   19.59
   0  -6  -8  385.75   18.56
   0  -6   8  384.35   16.53
   0  -6   8  380.27   18.45
   0  -6   8  358.36   26.60
   2  -8   5  254.44   13.27
   2  -8   5  181.01   14.23
   2  -8   5  230.56   12.42
  -2  -8  -5  212.87   14.04
   2  -8   5  177.27   18.01
  -2  -8  -5  190.43   11.33
   2  -8   5  202.67   10.78
  -2  -8  -5  253.18   15.53
  -2  -8  -5  207.78   14.78
  -2  -8  -5  207.08   12.72
   2   8   5  202.31   13.87
  -2   8  -5  242.61   14.22
   8   6   6 1027.05   47.52
  -8  -6  -6  994.88   47.24
   8  -6   6 1148.10   50.08
   8   6   6 1170.98   45.71
   8  -6   6 1067.69   43.40
  -8   6  -6  949.10   50.21
  -8  -6  -6 1094.06   42.90
  -8   6  -6 1264.61   44.63
   8  -6   6 1068.23   42.20
  -8  -6  -6 1035.29   42.83
   8  -6   6 1172.98   42.12
   8   6   6 1058.50   42.57
   8   6  -7   55.83    9.61
  -8   6   7   67.86    7.41
   8   6  -7   51.82    4.93
  -8  -6   7   55.60    4.41
   8  -6  -7   51.19    8.04
   8  -6  -7   60.64    6.63
  -8  -6   7   61.62   10.83
   8  -6  -7   45.79    6.19
  -8  -6   7   51.45    5.58
   8   6  -7   52.27    4.58
  -8   6   7   33.65    3.09
  -8   6   7   49.71    5.98
  -8  -6   7   54.63    5.49
   3  -3 -10  567.26   30.81
   3   3 -10  572.96   26.75
   3  -3 -10  629.90   23.65
   3  -3 -10  677.90   29.18
  -3  -3  10  689.26   28.54
  -3  -3  10  570.84   29.41
  -3   3  10  647.98   25.49
   3   3 -10  629.30   24.55
   3  -3 -10  641.34   25.52
  -3   3  10  712.86   29.93
  -3  -3  10  630.40   24.80
  -3   3  10  631.78   29.58
   9   7  -5  159.16    9.31
  -9   7   5  178.43   11.52
  -9   7   5  140.03   10.49
  -9  -7   5  147.63    8.90
   9  -7  -5  179.21   10.72
  -9  -7   5  145.87   15.16
   9  -7  -5  129.48   10.18
   9   7  -5  142.35   13.81
  -9  -7   5  158.38    9.78
  -4  -8   5 1282.62   45.09
  -4  -8   5 1342.51   46.56
   4   8  -5 1038.24   47.83
   4  -8  -5 1092.14   43.52
  -4  -8   5 1090.84   43.26
  -4   8   5  921.49   45.62
  -4  -8   5 1124.70   42.50
  -4   8   5 1086.78   43.22
  -4  -8   5 1113.24   48.17
  -4   8   5 1220.54   47.73
   4  -8  -5 1173.12   46.22
   8  -8   2  348.36   17.86
   8  -8   2  349.15   21.15
  -8   8  -2  409.44   19.69
  -8  -8  -2  328.23   14.54
  -8   8  -2  396.79   20.09
   8  -8   2  319.03   17.66
   8   8   2  345.34   21.26
  -8  -8  -2  356.77   21.62
  -8  -8  -2  365.32   17.22
   8   8   2  344.43   16.83
  -8  -8  -2  399.85   20.93
   8  -8   2  362.56   17.25
   8  -8  -3  140.31    7.59
  -8   8   3  139.37   11.90
   8   8  -3  155.36    9.51
  -8  -8   3  158.24    9.33
   8  -8  -3  158.73   10.91
  -8   8   3  159.17   10.96
  -8  -8   3  161.00   15.39
  -8  -8   3  194.57   10.70
 -17   3   2   13.76    7.56
  17   3  -2    8.78    3.89
 -17  -3   2   15.07    4.33
  17  -3  -2   11.37    5.25
 -17   3   2   16.44    4.34
  17   3  -2   18.05    8.21
 -17  -3   2   22.32   10.12
 -17  -3   2   15.43    4.13
 -17   3   2   13.02    3.90
  17  -3  -2   18.02    5.26
  17  -3  -2   23.46    6.21
  -7  -7   6 3338.49  123.63
   7   7  -6 3451.01  129.59
   7   7  -6 3308.04  123.95
  -7  -7   6 3013.49  122.85
  -7   7   6 3417.40  126.16
  -7  -7   6 3257.18  129.02
   7   7  -6 3210.85  122.22
  -7  -7   6 3294.10  124.56
 -18   0   2   17.87    4.41
 -18   0   2   13.01    8.68
  18   0  -2   12.65    3.76
 -18   0   2   14.72    4.78
  18   0  -2   13.20    6.74
 -14  -4  -4 2068.23   86.83
  14   4   4 2173.21   82.79
  14  -4   4 2102.70   81.04
 -14  -4  -4 1982.89   80.83
  14  -4   4 1872.27   79.99
  14   4   4 2176.83   87.55
  14  -4   4 2102.87   86.17
 -14   4  -4 2040.26   87.91
  14   4   4 2044.89   81.02
 -14   4  -4 2168.95   80.93
 -14  -4  -4 1920.97   81.05
 -14   4  -4 2200.55   82.30
  17  -3   0    4.33    4.49
 -17   3   0    0.55    3.46
  17   3   0    0.45    3.48
 -17  -3   0    0.62    3.83
  17   3   0   -2.49    3.53
  17  -3   0   10.37    7.02
 -17   3   0    1.22    3.36
  17  -3   0    2.50    4.47
  17   3   0   -0.24    7.50
 -17  -3   0    2.17   10.46
 -17  -3   0    1.69    3.67
 -17   3   0    0.19    7.46
   3  -9  -2  171.48   10.95
  -3  -9   2  152.81    6.84
   3  -9  -2  179.11   11.62
  -3  -9   2  156.18   11.99
   3  -9  -2   49.82   10.14
   3   9  -2  130.30   12.23
  -3   9   2  169.67   11.99
  -3  -9   2  112.84   11.59
  -3   9   2  141.35    9.96
  -3  -9   2  179.87   14.24
  -3  -9   2  152.50    9.25
  -3   9   2  106.58   10.98
 -11  -1   9   68.51    6.72
 -11  -1   9   64.52    4.65
  11   1  -9   62.29    4.44
  11   1  -9   58.07    8.07
 -11   1   9   57.50   11.66
  11  -1  -9   70.42    8.43
 -11  -1   9   69.41   10.65
 -11   1   9   63.79    6.45
 -11   1   9   61.87    4.98
  11  -1  -9   57.01    6.22
 -11   1   9   67.75    9.21
  11  -1  -9   63.57    4.97
  11   1  -9   63.90    5.91
   4  -4   9   86.64    4.71
   4   4   9   70.53    6.22
   4  -4   9   66.03    3.99
  -4   4  -9   55.17   13.74
   4  -4   9   57.17    3.60
  -4  -4  -9   55.27    7.15
   4   4   9   42.14    8.66
  -4  -4  -9   53.60   10.85
  -4   4  -9   69.53    5.59
   4   4   9   63.30    8.95
  -4  -4  -9   55.27    4.41
  -4   4  -9   65.69    6.17
  -4  -4  -9   68.57    5.98
   4  -4   9   59.80   12.81
   4  -4   9   66.03    8.48
 -18   0   0 2207.27   87.64
  18   0   0 2340.73   92.05
  18   0   0 2117.44   86.58
 -18   0   0 2254.57   92.10
  18   0   0 2142.76   86.90
 -18   0   0 2274.24   87.79
  -5  -7  -6 4621.13  132.84
  -5  -7  -6 4113.82  134.23
   5  -7   6 4250.55  139.79
   5  -7   6 4715.14  130.08
  -5   7  -6 5274.83  133.78
   5   7   6 4025.27  131.99
   5  -7   6 3830.42  132.49
  -5  -7  -6 3985.44  130.74
   5   7   6 4009.25  134.34
   5  -7   6 3975.71  129.58
   5  -7   6 4631.00  130.29
  -5  -7  -6 4154.30  129.86
  -8   0  -9    0.97    3.98
  -8   0  -9   -4.36   10.78
  -8   0  -9    0.64    2.11
   8   0   9    0.71    2.00
   8   0   9    1.64    8.82
  11  -3   7  116.34    6.97
  11   3   7  146.03   10.94
 -11   3  -7  116.00   15.63
  11  -3   7   87.29    4.35
  11  -3   7  132.28    9.15
 -11   3  -7  126.26    7.30
  11   3   7  123.53    6.99
  11  -3   7  125.07   12.91
 -11  -3  -7   91.10    7.28
 -11  -3  -7  114.46   13.52
 -11  -3  -7  123.05    7.76
 -11  -3  -7  112.05    6.02
 -11  -3  -7  121.26    6.75
   8   0 -10  314.03   16.71
  -8   0  10  172.43   10.49
  -8   0  10  212.06   15.51
  -8   0  10  267.78   13.12
  -8   0  10  235.30   20.13
   8   0 -10  238.27   12.43
   8   0 -10  256.35   10.38
  -1   7   7   17.01    6.11
  -1  -7   7   18.21    4.97
  -1  -7   7   17.15    3.63
  -1  -7   7   19.33    8.01
  -1  -7   7   22.98    4.82
  -1  -7   7   22.22    3.41
   1  -7  -7   13.34    6.57
   1  -7  -7   15.41    3.57
   1  -7  -7   17.21    5.60
  -1  -7   7   26.02   11.97
  -1   7   7   20.51    5.30
   1  -7  -7   20.94    6.36
   1  -7  -7    0.16    5.43
   9   7   4   62.05    6.46
   9   7   4   58.08    5.62
   9  -7   4   69.09   10.30
  -9   7  -4   61.61    7.03
   9   7   4   54.98    9.48
  -9  -7  -4   52.43   10.70
   9  -7   4   62.44    5.79
   9  -7   4   58.42    5.44
  -9   7  -4   56.55   17.64
  -9   7  -4   76.61    7.23
  -9  -7  -4   53.56    5.39
  -9  -7  -4   49.44    4.50
 -11  -7  -2 1144.42   53.05
  11  -7   2 1096.02   49.94
  11   7   2 1109.52   47.76
 -11   7  -2 1159.13   49.34
 -11   7  -2 1030.92   53.64
  11  -7   2 1126.33   48.05
 -11  -7  -2 1041.90   47.68
 -11   7  -2 1233.55   49.11
  11  -7   2 1275.16   48.34
  11   7   2 1228.88   46.99
 -11  -7  -2 1222.04   48.99
 -16   4  -1    2.44    7.71
  16   4   1    3.55    3.47
 -16  -4  -1    2.84    3.75
  16  -4   1    4.07    4.38
  16   4   1    0.28    3.76
 -16  -4  -1    7.10    3.57
  16  -4   1    4.24    4.45
  16   4   1   -1.21    7.82
  16   4   1    1.21    3.72
  16  -4   1    1.84    6.58
 -16   4  -1    3.95    3.88
  16   4  -3   42.47    5.20
 -16   4   3   46.60    6.68
  16  -4  -3   59.24    6.23
  16   4  -3   49.92    9.31
 -16  -4   3   50.37   11.08
 -16  -4   3   42.39    5.00
 -16   4   3   55.85    6.13
  16  -4  -3   41.89    6.14
  16   4  -3   44.87    4.99
 -16   4   3   38.23    5.61
   4  -6  -8  953.16   42.85
  -4   6   8 1056.30   41.52
  -4  -6   8 1012.26   39.70
   4   6  -8  869.10   38.94
   4  -6  -8  864.74   40.96
   4  -6  -8 1035.36   41.38
  -4  -6   8 1133.60   40.33
  -4  -6   8 1013.13   38.55
  -4  -6   8  928.00   40.44
  -4  -6   8  909.20   51.61
   4  -6  -8  928.80   41.50
  -4   6   8  686.34   40.00
  -4  -6   8  994.87   44.27
  -4   6   8  879.51   40.15
  16   0   4 2354.37   91.20
  16   0   4 1972.74   83.59
 -16   0  -4 2265.75   84.41
  16   0   4 2050.23   86.51
 -16   0  -4 2178.73   85.31
  16   0   4 2214.41   84.62
 -16   0  -4 2202.70   91.52
  16   0  -6 2531.56  102.21
  16   0  -6 2651.23  102.98
  16   0  -6 2740.19  105.59
 -16   0   6 2434.93  102.41
 -16   0   6 2701.27  103.98
 -16   0   6 2790.25  106.51
  10   6   5 1658.34   67.84
 -10  -6  -5 1519.82   72.08
  10  -6   5 1585.03   67.90
  10  -6   5 1579.80   67.47
 -10   6  -5 1922.01   70.09
 -10   6  -5 1555.53   75.06
  10   6   5 1499.18   72.49
  10   6   5 1823.55   69.89
 -10  -6  -5 1593.68   67.17
 -10   6  -5 2197.88   69.70
  10  -6   5 1918.72   67.94
 -10  -6  -5 1651.93   68.08
  10  -6   5 1605.36   72.68
 -10  -6  -5 1434.83   69.71
  -9  -3  -8 1054.11   37.52
   9  -3   8 1015.79   45.20
   9  -3   8 1072.53   40.66
  -9  -3  -8  747.84   36.58
   9   3   8 1102.45   42.75
  -9  -3  -8  993.30   44.48
  -9  -3  -8  947.81   38.93
   9   3   8  916.82   37.30
  -9  -3  -8  617.37   36.86
  -9   3  -8 1053.25   38.06
   9  -3   8 1006.93   36.96
   1  -5  -9  701.95   32.33
  -1  -5   9  778.21   34.20
  -1  -5   9  916.87   28.86
   1  -5  -9  774.17   28.89
  -1  -5   9  784.57   31.95
  -1  -5   9  755.02   41.14
  -1   5   9  667.20   31.96
  -1  -5   9  771.36   28.72
   1  -5  -9  719.81   33.79
   1  -5  -9  780.21   30.55
   1   5  -9  678.81   29.65
  -1  -5   9  813.54   27.86
  -1   5   9  858.55   34.52
  -1   5   9  612.83   29.83
 -15   3  -4   76.93   11.84
 -15   3  -4   64.06    5.83
  15   3   4   55.93    5.48
  15   3   4   69.80    7.27
  15  -3   4   54.73    9.52
 -15  -3  -4   69.93    5.35
  15  -3   4   66.65    4.72
  15   3   4   84.98   11.58
 -15  -3  -4   57.17    5.64
 -15   3  -4   66.22    5.09
 -15  -3  -4   63.95   12.43
  15  -3   4   57.09    6.22
  10  -4   7  422.82   17.57
  10  -4   7  434.46   25.76
 -10  -4  -7  416.00   25.23
 -10  -4  -7  448.75   19.41
 -10   4  -7  432.61   28.36
 -10   4  -7  512.73   20.89
 -10  -4  -7  431.27   20.02
 -10  -4  -7  374.84   20.20
  10   4   7  487.97   23.32
  10  -4   7  424.79   18.96
 -10  -4  -7  447.39   19.19
  10  -4   7  462.34   21.42
  10   4   7  408.93   19.20
  15   5   1  167.11   10.01
 -15   5  -1  162.50   10.20
 -15  -5  -1  190.76   16.33
  15   5   1  152.90   14.48
  15  -5   1  170.14   10.05
  15   5   1  195.62    9.73
  15  -5   1  163.20    9.94
  15  -5   1  173.33   12.47
 -15  -5  -1  177.03   10.09
 -15  -5  -1  175.53   10.44
 -15   5  -1  168.80   14.78
   3  -9   2  403.86   23.13
  -3   9  -2  553.90   26.52
  -3  -9  -2  502.24   25.97
   3   9   2  488.02   25.09
  -3  -9  -2  441.38   25.71
  -3  -9  -2  507.25   22.89
   3  -9   2  490.55   24.81
  -3  -9  -2  485.07   21.71
   3  -9   2  558.45   24.30
   3  -9   2  503.48   30.09
   3  -7  -7   71.66    7.95
  -3   7   7   52.28    7.67
  -3   7   7   76.23    7.58
   3  -7  -7   83.74    8.06
  -3  -7   7  102.33    7.89
  -3  -7   7   81.03    5.59
   3  -7  -7   72.51    8.46
  -3  -7   7   83.97    7.03
  -3  -7   7   79.93    6.08
  -3  -7   7   71.44   10.50
  -3  -7   7   81.83   16.93
  -3  -5   9 1890.97   73.02
   3  -5  -9 1998.72   75.15
   3  -5  -9 1781.85   71.97
  -3  -5   9 1913.23   70.70
   3  -5  -9 1699.68   74.42
  -3  -5   9 1953.72   70.36
  -3  -5   9 1758.79   75.55
  -3   5   9 1917.25   72.26
  -3  -5   9 1865.10   82.70
  -3   5   9 1666.94   72.80
  -3  -5   9 1837.30   69.27
   3   5  -9 1735.80   71.44
   3  -5  -9 1778.57   70.18
  -1   3 -10   40.85   14.87
  -1  -3 -10   23.92   10.92
   1  -3  10   40.89    8.23
  -1  -3 -10   50.66    5.12
   1   3  10   41.98    9.36
   1  -3  10   49.26    4.13
  -1  -3 -10   45.04    3.32
  -1  -3 -10   46.50    7.21
  -1   3 -10   41.41    5.66
   1  -3  10   33.22   12.04
   1   3  10   53.90    4.97
 -13   5  -4  127.77    8.91
 -13   5  -4  119.97   14.67
 -13   5  -4  120.07    7.78
  13  -5   4  108.19   11.70
  13  -5   4  102.37    7.31
  13   5   4  123.11    9.60
 -13  -5  -4  110.53    7.45
 -13  -5  -4  111.26   13.74
  13   5   4  113.62   12.49
  13   5   4   98.26    7.14
  13  -5   4  104.61    6.70
 -13  -5  -4  103.73    7.40
  15  -1   5  276.46   12.80
  15  -1   5  275.21   14.70
  15   1   5  248.13   12.59
 -15   1  -5  239.84   19.12
 -15   1  -5  239.72   12.99
  15   1   5  271.37   14.89
  15   1   5  261.34   18.43
 -15  -1  -5  241.31   13.12
  15   1   5  248.51   12.09
  15  -1   5  262.71   18.14
  15  -1   5  267.12   11.61
 -15   1  -5  266.72   12.08
 -15  -1  -5  280.87   12.31
  -6  -6  -7  363.95   17.23
   6   6   7  346.87   21.49
   6  -6   7  424.16   17.14
   6  -6   7  401.58   18.73
   6  -6   7  463.71   17.26
   6  -6   7  396.58   25.17
  -6  -6  -7  362.47   18.37
   6   6   7  370.12   17.13
   6   6   7  419.61   20.38
  -6   6  -7  499.22   19.98
  -6  -6  -7  398.59   22.83
  -6   6  -7  397.59   29.83
  15  -5  -3   77.71    7.10
  15   5  -3   82.52   10.46
  15   5  -3   78.58    6.50
 -15   5   3   72.34    7.15
 -15  -5   3   73.69    7.04
 -15  -5   3   81.99    6.35
 -15   5   3   79.35    7.66
  15  -5  -3   82.32    6.00
 -15   5   3   77.43    6.66
  15   5  -3   95.52    7.25
  10   2   8  554.98   22.49
 -10  -2  -8  513.50   29.36
  10  -2   8  616.66   26.03
  10  -2   8  544.83   30.06
 -10  -2  -8  563.67   22.65
  10  -2   8  534.23   22.08
 -10   2  -8  562.41   22.71
  10   2   8  650.10   27.80
 -10  -2  -8  585.36   24.38
  11   5  -7 2396.51   96.99
 -11   5   7 2268.24   97.55
  11  -5  -7 2314.43   96.75
 -11   5   7 2370.50   98.19
  11   5  -7 2572.72   96.54
 -11  -5   7 2602.57   97.67
  11   5  -7 2572.37  101.88
  11   5  -7 2354.49   97.26
 -11  -5   7 2565.15   96.18
  14  -6  -1  796.21   35.89
 -14   6   1  801.41   36.43
 -14  -6   1  738.52   35.42
 -14   6   1  883.56   37.55
 -14   6   1  785.17   37.57
  14   6  -1  749.04   40.26
  14   6  -1  744.88   33.40
  14  -6  -1  773.71   35.62
 -14  -6   1  782.97   41.65
  -1  -7  -7   32.89    4.37
   1   7   7   27.79    7.25
   1  -7   7   47.99    5.72
   1  -7   7   41.39   13.24
  -1  -7  -7   33.36    8.17
   1   7   7   43.34    6.63
  -1  -7  -7   45.68    8.05
   1  -7   7   51.70    5.54
   1  -7   7   30.36    8.34
  -1  -7  -7   39.55    6.44
   1  -7   7   43.70    5.75
   1  -7   7   44.64    4.61
   1  -7   7   32.65    3.79
   5  -9   0    4.89    5.22
  -5  -9   0   -1.70    6.84
  -5   9   0    2.98    5.83
   5  -9   0    2.74    6.42
   5  -9   0   -2.21    5.90
  -5  -9   0    2.12    6.93
  -5  -9   0    5.88    8.24
   5   9   0    5.98    7.71
  -5  -9   0    2.21    3.52
   5  -9   0    5.04    8.39
  -5  -9   0    0.91    1.78
  -5   9   0    0.36    5.05
 -14   4   6 1101.64   44.68
  14  -4  -6 1030.60   43.29
 -14  -4   6 1047.55   44.38
 -14   4   6  985.09   42.23
  14   4  -6 1055.77   47.96
 -14  -4   6 1146.06   50.10
  14  -4  -6 1095.43   44.37
 -14   4   6 1105.69   44.99
 -14  -4   6 1023.58   42.80
  14   4  -6  998.98   43.65
  14   4  -6 1059.22   42.95
  -5  -3  10 2967.00   80.35
  -5   3  10 2804.45   85.37
   5  -3 -10 2979.56   81.10
  -5  -3  10 2789.76   76.82
  -5  -3  10 2919.51   86.89
  -5   3  10 3131.43   81.66
  -5  -3  10 2986.88   95.72
   5  -3 -10 2935.65   78.62
  -5  -3  10 2861.65   83.55
   5   3 -10 2835.08   83.53
   5   3 -10 2996.28   79.98
 -12   6   5  562.65   26.43
 -12  -6   5  601.48   31.55
  12   6  -5  537.53   24.99
  12  -6  -5  576.36   26.38
 -12  -6   5  572.91   24.83
 -12   6   5  619.50   27.11
  12   6  -5  591.39   30.15
 -12  -6   5  549.83   25.75
  12  -6  -5  557.19   25.59
   2   6   8   -0.14    4.63
   2  -6   8    7.98   11.96
   2  -6   8    1.65    2.21
   2  -6   8    0.77    2.65
   2  -6   8    0.94    3.14
   2  -6   8    4.34    5.23
  -2  -6  -8    0.82    6.30
  -2  -6  -8    1.53    7.27
   2  -6   8    1.98    7.05
  -2  -6  -8    3.43    5.44
   2  -6   8    0.18    3.56
  -2  -6  -8   -0.64    4.74
   2   6   8   -1.09    6.71
   2   6   8   -1.37    7.10
  -2  -6  -8    0.17    2.88
  14   0   6 1279.61   53.93
 -14   0  -6 1360.73   53.14
 -14   0  -6 1326.74   54.55
  14   0   6 1335.98   60.27
 -17  -3   3 1335.13   51.72
  17  -3  -3 1390.61   53.33
  17   3  -3 1201.16   51.21
 -17   3   3 1136.71   52.09
 -17  -3   3 1336.16   58.24
  17  -3  -3 1169.69   51.50
  17   3  -3 1178.42   51.37
 -17   3   3 1365.35   53.67
 -17   3   3 1339.98   52.38
  17   3  -3 1367.97   57.11
  -1   9   3  250.06   15.40
  -1  -9   3  215.80   10.61
  -1  -9   3  221.60   15.55
  -1  -9   3  268.64   14.85
   1  -9  -3  254.64   15.12
   1   9  -3  224.23   15.79
   1  -9  -3  233.85   14.38
  -1  -9   3  292.09   15.53
  -1   9   3  233.24   14.03
   1  -9  -3  240.38   13.54
  -1  -9   3  222.78   12.19
  15  -3  -6   39.59    6.42
 -15   3   6   32.39    6.46
 -15   3   6   32.86    5.00
  15   3  -6   30.73    4.59
  15  -3  -6   32.41    4.85
 -15   3   6   29.56    5.27
 -15  -3   6   37.97    5.61
  15   3  -6   34.54    8.04
 -15  -3   6   31.13   10.19
 -15  -3   6   28.31    4.90
  15  -3  -6   29.33    5.01
  15   3  -6   33.96    4.31
  15   3  -6   32.01    5.88
 -18   0   3    0.25    4.40
 -18   0   3    0.21    3.54
  18   0  -3    1.69    3.47
  18   0  -3    2.91    3.32
 -18   0   3   -1.05    7.95
  18   0  -3    1.21    6.83
  -5  -9   1 1993.20   89.07
   5   9  -1 2653.06   97.44
  -5  -9   1 3046.61   96.79
   5  -9  -1 2937.60   94.84
  -5  -9   1 2622.22   92.88
  -5   9   1 2961.88   97.65
   5  -9  -1 2861.73   93.87
  -5  -9   1 2772.40   97.44
  -5  -9   1 2784.82   96.01
   5  -9  -1 2316.06   96.83
  -5  -9   1 2423.18   89.56
   5  -9  -1 3527.31   97.41
 -12  -2  -7  315.86   12.78
  12   2   7  332.28   20.56
  12  -2   7  323.85   20.89
  12   2   7  342.51   17.49
 -12  -2  -7  332.73   21.51
 -12   2  -7  323.98   22.91
 -12  -2  -7  341.66   14.94
  12  -2   7  333.97   17.10
 -12  -2  -7  327.21   14.12
  12  -2   7  328.76   13.67
  12   2   7  334.76   13.92
 -12   2  -7  305.30   14.00
  14  -6   0    4.43    3.92
  14   6   0    5.76    2.76
 -14  -6   0    9.30   10.80
  14   6   0    1.85    8.28
 -14   6   0    7.75    4.17
 -14   6   0   11.16    7.98
  14  -6   0    4.48    4.35
 -14  -6   0    9.85    3.76
  14  -6   0    7.91    5.59
 -14   6   0    4.78    5.04
 -14  -6   0   11.33    4.28
  14   6   0    3.31    3.80
  -6  -8  -4 1185.88   47.42
   6   8   4 1183.85   51.03
  -6  -8  -4 1273.59   51.62
   6  -8   4 1216.35   53.74
   6  -8   4 1439.56   48.35
  -6   8  -4 1610.84   52.35
   6  -8   4 1476.55   49.13
  -6  -8  -4 1209.46   46.78
   6  -8   4 1147.21   48.89
 -17   3  -1   27.35    4.51
 -17   3  -1   35.67    9.19
  17   3   1   27.12    4.25
  17  -3   1   36.47    8.12
 -17  -3  -1   30.59    4.84
  17  -3   1   22.21    5.00
 -17  -3  -1   29.34   10.97
  17   3   1   30.56    4.36
  17  -3   1   19.54    4.41
  17   3   1   30.29    8.54
 -17  -3  -1   30.07    4.56
  -8  -4  -8  130.57    8.25
  -8   4  -8  211.57    9.40
   8   4   8  164.34   12.25
  -8  -4  -8  133.89    8.84
   8  -4   8  162.68    7.13
   8  -4   8  155.41   10.25
   8  -4   8   82.45    5.01
   8   4   8  156.30    7.60
  -8  -4  -8  162.90   14.60
  -8  -4  -8  159.97    7.48
  -8   4  -8  152.16   18.06
   8   4   8  142.10   13.17
   8  -4   8  151.38   14.48
   8   4  -9  392.82   21.01
  -8  -4   9  431.20   33.57
  -8   4   9  466.57   21.05
   8   4  -9  424.47   19.97
   8   4  -9  473.63   18.90
  -8  -4   9  457.34   18.43
   8  -4  -9  439.51   23.37
   8  -4  -9  456.10   19.49
  -8  -4   9  418.72   20.05
   8  -4  -9  439.05   20.97
  -8   4   9  412.63   21.33
  -8  -4   9  413.38   21.12
  -8   4   9  410.36   20.75
  -8   4   9  379.92   20.09
  -8  -4   9  432.43   24.94
  -1  -5  -9 1589.09   67.27
   1  -5   9 1884.74   61.91
   1  -5   9 1659.08   67.46
   1   5   9 1593.16   66.72
   1   5   9 1899.40   68.02
   1  -5   9 1649.41   61.51
   1  -5   9 1808.42   75.18
  -1  -5  -9 1647.17   66.32
   1  -5   9 1811.87   65.82
  -1  -5  -9 1842.46   62.84
   1  -5   9 1755.75   62.20
  -1   5  -9 1687.95   63.96
  -1  -5  -9 2056.73   65.29
   1   5   9 1832.72   64.77
 -15   1   7   -1.69    6.82
 -15   1   7   -2.35    4.46
 -15  -1   7   -0.13    4.81
  15  -1  -7    3.67    3.86
  15  -1  -7    2.71    5.40
  15   1  -7   -0.78    2.81
 -15  -1   7    1.32    8.53
  15  -1  -7    1.07    3.87
  15   1  -7    0.51    5.64
 -15  -1   7   -1.01    3.30
 -15   1   7    0.54    3.14
  15   1  -7    0.76    6.30
   1  -9   3 1519.37   56.27
   1  -9   3 1200.11   53.23
  -1  -9  -3 1269.98   55.86
   1  -9   3 1581.41   68.75
   1  -9   3 1297.42   56.58
   1   9   3 1236.81   55.52
  -1  -9  -3 1213.11   53.78
   1  -9   3 1666.91   57.05
  14  -6  -2 2229.50   60.17
 -14   6   2  830.53   58.71
 -14   6   2 1760.17   62.39
  14  -6  -2 1731.29   60.75
  14   6  -2 1556.71   65.48
 -14   6   2 1461.72   60.92
 -14  -6   2 1679.35   67.50
 -14  -6   2 1602.52   59.95
  14   6  -2 1282.35   57.04
  14  -6  -2 1628.74   60.64
  18   0   1    0.88    3.30
 -18   0  -1   -2.23    4.32
  18   0   1   -0.23    7.88
  18   0   1    1.17    3.17
 -18   0  -1   -1.73    9.62
   9   5  -8   -3.07    4.20
   9   5  -8    1.82    7.00
  -9   5   8   -0.26    4.16
   9  -5  -8    0.10    3.76
   9  -5  -8    0.63    4.71
  -9  -5   8   -0.13    2.37
  -9   5   8    0.66    4.02
   9  -5  -8   -0.20    6.28
   9   5  -8   -0.74    2.87
  -9  -5   8   -2.90    3.53
   9   5  -8   -1.66    4.12
  -9   5   8    0.86    3.34
 -12   4  -6 1270.25   49.42
 -12  -4  -6 1172.16   48.79
  12  -4   6 1131.48   50.07
 -12  -4  -6 1411.20   48.77
  12  -4   6 1251.66   47.15
 -12   4  -6 1278.64   57.49
  12   4   6 1255.39   48.59
  12  -4   6 1229.94   54.44
  12  -4   6 1241.61   48.36
  12   4   6 1408.69   52.12
 -12   4  -6 1599.56   48.74
 -12  -4  -6 1095.41   48.50
 -12  -4  -6 1321.20   56.83
  -5  -9  -1  128.34   12.92
  -5  -9  -1  113.80    6.49
   5   9   1  120.16   11.55
  -5  -9  -1  130.44   12.09
  -5  -9  -1  128.27    8.39
   5  -9   1  113.71   13.38
   5  -9   1  133.06    9.57
   5  -9   1  159.56   11.24
  -5  -9  -1   84.11   10.97
   5  -9   1  119.77   10.05
  -5   9  -1  116.13   10.31
  17  -1  -5  144.19    9.12
  17  -1  -5  166.42   11.67
  17   1  -5  137.39    8.48
  17   1  -5  165.97   12.60
 -17  -1   5  145.84   13.97
 -17   1   5  134.01    9.97
 -17   1   5  147.35   12.69
 -17  -1   5  160.24   10.70
  17   1  -5  141.46    9.13
 -17  -1   5  147.49    9.01
  17  -1  -5  140.13    8.98
 -17   1   5  148.06    9.07
  -4  -2 -10   -3.74   11.02
   4   2  10   -0.20    2.91
  -4  -2 -10   -0.48    2.56
   4  -2  10    1.13    6.85
  -4   2 -10    4.68   12.50
   4  -2  10    1.37    0.89
  -4   2 -10   -0.52    0.95
  -4  -2 -10   -0.47    4.78
  -4  -2 -10   -0.25    1.58
   4   2  10    2.34    8.33
   4  -2  10    3.79    9.66
  13  -3   6  610.86   24.99
  13   3   6  622.27   26.63
 -13   3  -6  631.40   27.18
 -13  -3  -6  679.19   26.32
  13  -3   6  595.96   28.57
 -13   3  -6  604.51   34.53
  13  -3   6  615.86   26.49
  13  -3   6  654.22   33.31
  13   3   6  652.88   33.74
 -13  -3  -6  590.88   32.99
  13   3   6  643.25   29.47
 -13  -3  -6  593.42   26.73
  18   2  -1 1070.98   46.36
  18   2  -1 1201.11   51.59
  18  -2  -1 1276.81   50.47
  18   2  -1 1156.05   46.70
 -18   2   1 1168.76   47.74
 -18   2   1 1107.17   47.19
 -18  -2   1 1154.44   47.17
 -18   2   1 1193.46   50.66
  18  -2  -1 1181.46   46.95
 -18  -2   1 1017.94   47.04
  18  -2  -1 1109.50   46.47
 -18  -2   1 1227.03   53.99
  11  -7  -4   30.98    5.91
 -11   7   4   26.52    5.72
 -11  -7   4   25.82   10.48
 -11  -7   4   31.21    4.18
  11   7  -4   28.96    4.63
 -11   7   4   21.00    5.66
  11   7  -4   15.31    7.80
  11  -7  -4   29.43    5.57
 -11  -7   4   33.30    5.10
   5   1  10 1577.58   64.19
   5  -1  10 1666.92   63.89
   5   1  10 1546.12   72.13
  -5  -1 -10 1670.80   64.10
  -5   1 -10 1537.71   74.62
  -5  -1 -10 1611.19   67.72
  -5   1 -10 1752.27   68.03
  -5  -1 -10 1636.54   73.66
   4   8   5  852.04   40.29
  -4  -8  -5  879.87   40.95
   4  -8   5  846.54   45.06
   4  -8   5  837.87   39.51
  -4  -8  -5  595.01   39.87
  -4   8  -5 1100.03   41.09
  -4  -8  -5  864.03   37.52
   4  -8   5  842.85   36.76
  -4  -8  -5  902.80   38.10
   4  -8   5 1084.28   38.84
   4  -8   5 1003.97   38.25
  -4  -8  -5  686.29   38.73
  -3  -9   3 1119.18   45.60
  -3  -9   3 1327.23   49.02
  -3  -9   3 1310.75   48.47
   3   9  -3 1098.09   49.50
  -3   9   3 1127.19   48.89
   3  -9  -3 1279.39   48.11
  -3  -9   3 1062.65   43.34
  -3  -9   3 1129.76   49.80
   3  -9  -3 1111.54   46.16
  -3   9   3 1141.41   46.18
  -5  -5   9  700.75   26.66
   5  -5  -9  528.48   29.34
  -5  -5   9  554.04   36.31
   5  -5  -9  690.41   27.51
   5  -5  -9  664.99   30.70
  -5   5   9  432.24   26.60
  -5   5   9  545.32   27.31
  -5   5   9  562.57   27.92
  -5  -5   9  642.04   25.06
   5  -5  -9  637.99   27.80
   5   5  -9  545.31   26.72
  -5  -5   9  636.95   26.57
  -5  -5   9  626.10   28.43
   5   5  -9  667.03   27.03
  17  -1   3  101.09    6.22
  17  -1   3  107.69   11.93
 -17   1  -3  109.13    7.03
 -17  -1  -3  106.61    7.42
  17   1   3   88.65    7.95
  17   1   3  106.68    6.61
  17  -1   3   89.05    6.88
  17   1   3  112.08   12.43
 -17  -1  -3  116.73   13.81
 -17  -1  -3   99.62    7.59
 -17   1  -3  113.92   13.01
 -17   1  -3  103.15    7.42
  17   1   3  106.14    7.09
  -5  -9   2  808.03   32.53
  -5  -9   2  675.16   28.74
  -5  -9   2  504.74   31.18
  -5   9   2  805.93   32.94
   5  -9  -2  782.77   30.87
   5  -9  -2  364.61   29.27
   5   9  -2  641.64   32.74
  -5  -9   2  635.00   25.79
  -5   9   2  721.83   31.22
  -5   9   2  675.50   28.70
   5  -9  -2  703.07   28.95
  -5  -9   2  682.41   33.53
  18   2  -2    4.49    7.76
  18   2  -2    1.02    3.28
 -18   2   2    0.22    3.47
 -18  -2   2    1.70    4.23
 -18  -2   2    3.79    9.52
 -18   2   2   -1.03    4.06
 -18  -2   2    2.98    4.72
 -18   2   2   -3.68    7.56
  18  -2  -2    0.28    3.94
  18  -2  -2   -1.49    6.32
  -6  -8   5  393.25   15.95
   6  -8  -5  306.98   10.36
  -6  -8   5  329.91   18.32
   6  -8  -5  344.11   14.91
  -6  -8   5  357.21   13.40
  -6  -8   5  313.71   10.33
  -6  -8   5  330.27   11.98
  -6   8   5  334.29   15.03
   5  -7  -7  363.70   17.37
   5   7  -7  350.11   15.53
   5  -7  -7  429.40   20.07
  -5   7   7  340.46   19.18
  -5  -7   7  449.00   18.71
  -5  -7   7  347.44   21.84
  -5  -7   7  359.24   17.11
  -5  -7   7  370.73   16.18
  -5   7   7  371.10   18.37
  -5  -7   7  356.14   16.99
   5  -7  -7  358.70   19.64
  13   5  -6    3.72    3.85
  13   5  -6    5.44    3.21
 -13  -5   6    3.68    3.05
 -13  -5   6    5.17    9.51
  13  -5  -6    9.18    4.88
 -13   5   6    5.49    4.24
  13   5  -6    9.44    7.62
 -13   5   6    6.51    4.66
  13  -5  -6   10.64    4.25
 -13  -5   6    4.53    4.06
  18   2   0  570.36   28.58
  18  -2   0  488.30   23.24
  18   2   0  493.93   23.53
 -18   2   0  568.24   29.08
 -18   2   0  556.37   24.53
  18  -2   0  525.41   24.08
 -18  -2   0  547.22   30.05
  18   2   0  544.61   23.60
 -18   2   0  531.87   24.51
  18  -2   0  584.21   27.85
 -18  -2   0  554.79   24.49
 -18  -2   0  563.23   24.50
  -6   6   8 3408.00  149.84
   6  -6  -8 3961.20  152.08
  -6   6   8 4029.81  150.01
  -6  -6   8 4095.22  148.94
   6   6  -8 3726.41  148.07
  -6  -6   8 3570.48  153.31
  -6  -6   8 5052.38  172.02
  -6  -6   8 4279.29  149.45
  -6   6   8 3734.31  148.40
  -6  -6   8 4028.02  147.49
  -6  -6   8 3725.97  148.93
   6  -6  -8 3929.45  150.08
   6  -6  -8 3924.50  149.83
   6  -6  -8 2729.98  148.44
   8   2   9  126.31    6.96
  -8  -2  -9  113.46   14.29
   8  -2   9  115.25   14.08
  -8  -2  -9  116.74    6.80
   8   2   9  144.72   12.29
   8  -2   9  139.51   10.90
  -8  -2  -9  122.78    9.00
   8  -2   9  115.64    6.28
  -8   2  -9  127.76    8.75
  -8  -2  -9  151.78    6.78
  -8   2  -9  123.32    7.01
  -8   2  -9  140.80   17.16
  16  -4   2   29.17    8.24
 -16   4  -2   25.67    4.52
 -16   4  -2   24.34    9.27
  16  -4   2   18.51    4.81
 -16  -4  -2   26.16    4.11
  16   4   2   24.88    8.81
  16  -4   2   21.53    4.59
  16   4   2   28.40    4.26
 -16   4  -2   18.06    4.59
  16   4   2   25.25    4.71
  14  -6   1 2330.09  100.35
 -14  -6  -1 2392.69  105.97
  14   6   1 2368.78   99.23
 -14  -6  -1 2423.65  100.49
  14  -6   1 2290.41  100.17
  14   6   1 2279.52  100.20
  14   6   1 2215.06  105.00
 -14   6  -1 2456.12  101.12
 -14  -6  -1 2470.72  100.82
   8  -8   3 2895.11  110.55
  -8  -8  -3 2722.74  113.94
   8   8   3 2608.80  113.72
   8   8   3 2602.47  109.54
   8  -8   3 2805.94  114.81
   8  -8   3 2873.93  110.10
  -8   8  -3 3380.16  113.72
  -8   8  -3 3436.90  112.85
  -8  -8  -3 2519.43  107.86
  -8  -8  -3 3071.74  113.93
   8  -8   3 2665.63  110.93
  12   0  -9   -0.60    2.54
 -12   0   9    2.02    4.23
  12   0  -9    0.55    3.85
 -12   0   9   -0.81    7.99
  12   0  -9    1.71    5.78
 -12   0   9    0.33    2.54
 -12   0   9  -11.32   12.23
  16  -4  -4 1406.20   53.43
  16  -4  -4 1180.70   53.79
 -16  -4   4 1274.93   53.47
 -16   4   4 1336.09   54.59
 -16   4   4 1356.09   54.13
  16   4  -4 1255.29   53.43
 -16  -4   4 1511.62   55.28
  16  -4  -4 1263.91   54.17
  16   4  -4 1319.88   54.18
  16   4  -4 1304.05   58.37
 -16  -4   4 1268.44   59.37
   9   5   7  977.75   46.25
  -9   5  -7 1039.76   51.49
   9   5   7 1159.25   45.39
  -9  -5  -7 1029.28   47.06
  -9  -5  -7 1101.38   42.31
   9  -5   7 1146.39   40.05
   9   5   7 1130.70   41.45
   9  -5   7 1072.80   48.20
  -9  -5  -7 1078.03   41.27
   9  -5   7 1145.02   40.86
   9  -5   7 1044.49   42.78
  -8   8   4 1104.47   46.05
   8  -8  -4 1106.91   45.94
  -8  -8   4 1119.14   49.96
  -8   8   4 1208.66   47.78
   8   8  -4 1047.92   44.18
  -8  -8   4 1128.95   45.10
  -8  -8   4 1067.94   44.03
  -8  -2  10   92.64   10.87
  -8  -2  10  114.41   12.93
   8   2 -10  126.35   10.63
   8  -2 -10  134.61    7.01
  -8   2  10  135.76   13.01
   8  -2 -10  127.80    9.34
   8   2 -10  118.21    7.92
  -8  -2  10  141.33    9.03
   8   2 -10  142.15    6.35
  -8  -2  10  129.19    6.16
  -8  -2  10  102.77   16.04
  -8   2  10  138.79   11.11
  -8   2  10  123.63    8.69
  -7  -3  -9    1.79    9.24
  -7   3  -9   -0.15    2.89
  -7  -3  -9    0.77    4.25
   7  -3   9    0.66    2.28
  -7  -3  -9    0.53    2.20
   7   3   9   -0.41    7.13
  -7   3  -9    3.38   13.33
   7  -3   9    0.16    6.26
   7   3   9   -1.54    7.96
  -7  -3  -9    0.21    2.90
   7  -3   9    6.10    9.35
   7   3   9    1.90    2.49
  10  -8  -1  862.81   37.00
 -10   8   1  840.52   37.27
 -10  -8   1  899.40   36.91
 -10  -8   1  816.94   35.79
  10  -8  -1  803.19   35.35
 -10   8   1  794.46   38.10
  10  -8  -1  839.09   34.85
  10  -8  -1  871.39   37.10
 -10  -8   1  882.88   41.02
 -16   2  -4   -0.83    3.14
 -16   2  -4    0.58    2.71
  16   2   4    0.26    8.14
  16   2   4    0.91    2.97
  16  -2   4    0.91    3.79
 -16  -2  -4   -0.10    4.04
 -16  -2  -4    0.08    2.87
 -16   2  -4    2.09    9.01
  16   2   4    1.40    2.90
  16   2   4    1.32    4.55
  16  -2   4    1.03    2.35
  16  -2   4   -1.65    8.59
  16  -2  -6  744.45   30.15
 -16   2   6  744.14   31.29
 -16  -2   6  803.41   35.02
  16  -2  -6  666.15   29.26
  16   2  -6  615.93   28.60
 -16  -2   6  666.85   30.05
  16   2  -6  675.42   32.71
 -16   2   6  675.07   28.77
 -16  -2   6  619.66   28.24
  16  -2  -6  582.94   28.38
 -16   2   6  698.63   30.12
  16   2  -6  652.50   28.15
 -10  -8   0  254.66   18.47
 -10  -8   0  245.12   12.71
  10   8   0  236.87   12.86
  10   8   0  214.37   16.74
  10  -8   0  236.37   13.48
  10  -8   0  234.91   13.34
 -10   8   0  258.74   14.40
  10  -8   0  215.93   13.55
  10  -8   0  221.58   12.27
 -10   8   0  210.92   14.76
  14   0  -8 4912.28  190.31
 -14   0   8 4863.07  190.89
 -14   0   8 5028.39  186.53
  14   0  -8 4323.89  187.12
  14   0  -8 4621.40  186.06
 -14   0   8 5066.94  188.24
  14   0  -8 5129.00  189.63
 -15   5  -2  484.98   22.29
  15  -5   2  477.83   21.98
  15  -5   2  482.56   25.02
 -15   5  -2  452.93   22.88
  15  -5   2  443.52   21.49
  15   5   2  448.74   26.68
 -15  -5  -2  545.27   29.30
 -15  -5  -2  560.23   22.78
  15   5   2  512.01   21.97
  15   5   2  497.73   22.10
 -15   5  -2  502.92   27.99
  11   1   8   54.06    7.80
  11   1   8   53.75    4.07
 -11  -1  -8   54.18    5.29
  11  -1   8   51.50    3.75
 -11   1  -8   49.31    4.06
 -11  -1  -8   45.37    4.44
  11  -1   8   53.20   11.50
 -11  -1  -8   44.43   11.61
  11   1   8   37.34   10.05
  -9  -1  10   28.08    5.07
   9  -1 -10   27.76    3.27
   9  -1 -10   31.92    5.06
  -9  -1  10   26.27    2.81
   9   1 -10   22.03    4.14
  -9   1  10   21.58    7.59
   9  -1 -10   15.46    6.50
  -9  -1  10   21.00   12.77
   9   1 -10   28.34    6.99
   9   1 -10   23.97    2.72
  -9   1  10   24.15   10.38
  -9   1  10   22.45    4.83
  -9  -1  10   28.49    9.05
  -9   1  10   13.68    3.27
 -14   6   3    1.81    4.32
  14   6  -3    4.46    3.43
 -14  -6   3    1.92    3.80
  14   6  -3    5.33    7.94
 -14  -6   3   -1.30   10.82
 -14  -6   3    3.32    3.51
  14  -6  -3    0.36    4.74
  14  -6  -3    0.34    1.53
 -14   6   3    6.80    4.71
   3  -7   7   35.79    4.43
   3   7   7   34.69    8.11
  -3  -7  -7   38.18    6.51
  -3  -7  -7   33.85    4.51
   3   7   7   47.26    7.13
  -3  -7  -7   33.49    6.42
  -3  -7  -7   16.61    7.73
  -3  -7  -7   29.30    9.06
   3  -7   7   40.35    5.50
   3  -7   7   44.31   12.67
   3  -7   7   29.98    8.08
  -3   7  -7   47.13    6.78
   3  -7   7   32.43    5.37
   3  -7   7   41.94    5.65
  -3  -3 -10  147.57    6.85
   3  -3  10  149.80   12.04
   3  -3  10  138.63    6.39
  -3   3 -10  128.17    9.21
   3   3  10  149.55   14.58
   3   3  10  133.54    8.01
   3  -3  10  139.71    5.79
  -3  -3 -10  151.81    8.08
   3  -3  10  154.69   16.93
  -3   3 -10  141.97   18.05
   3  -3  10  125.04    5.85
  -3  -3 -10  110.67   14.69
  -3  -3 -10  121.22   10.26
   3   3  10  152.02   13.31
   3  -9   3 3730.77  138.98
   3  -9   3 3750.30  138.86
  -3  -9  -3 3190.21  137.09
   3  -9   3 3239.67  144.12
  -3   9  -3 3873.36  141.63
  -3  -9  -3 3531.81  140.58
   3   9   3 3434.61  140.80
   3  -9   3 3457.37  140.08
  11   5   6   40.92    9.91
 -11  -5  -6   47.64    5.19
  11   5   6   47.32    5.09
 -11   5  -6   59.29   14.50
  11  -5   6   48.46    4.01
  11   5   6   57.89    8.03
 -11   5  -6   58.44    6.05
  11  -5   6   47.61    6.19
 -11  -5  -6   49.67    5.18
  11  -5   6   47.45    4.74
 -11   5  -6   64.21    5.54
 -11  -5  -6   52.62   11.68
  11  -5   6   39.84    9.88
 -11  -5  -6   57.72    5.09
 -12   6  -4  372.25   16.42
 -12  -6  -4  314.61   21.43
 -12   6  -4  265.95   21.83
  12  -6   4  302.41   14.46
  12  -6   4  320.68   19.54
  12   6   4  299.83   15.07
 -12   6  -4  349.24   17.21
 -12  -6  -4  283.34   15.00
  12  -6   4  295.31   14.99
  12   6   4  330.85   16.68
 -12  -6  -4  289.63   15.66
  11  -7   3  115.50    8.21
 -11   7  -3  118.62    9.19
 -11  -7  -3  131.64   14.77
 -11   7  -3  137.12    9.60
  11   7   3  106.61   12.33
  11  -7   3  134.59    8.68
  11   7   3  120.41    8.57
 -11  -7  -3  138.08    9.01
  11   7   3  105.68    8.04
 -11   7  -3   96.75   14.82
  11  -7   3  117.56   11.24
  15  -5  -4  535.14   24.10
  15   5  -4  537.48   23.48
  15   5  -4  565.74   28.95
 -15  -5   4  404.57   23.37
 -15  -5   4  441.61   28.76
  15  -5  -4  552.44   21.61
 -15   5   4  527.36   25.04
  15   5  -4  494.31   23.97
  15  -5  -4  529.22   23.82
 -15   5   4  521.34   22.19
 -15  -5   4  543.86   23.17
  18   0  -4  605.92   25.97
 -18   0   4  652.31   30.69
  18   0  -4  528.49   25.63
  18   0  -4  667.84   29.76
 -18   0   4  579.74   26.02
  -2  -8   6 2955.99   98.62
  -2  -8   6 2381.52   95.76
   2  -8  -6 2340.19   98.19
  -2  -8   6 2826.15  112.80
  -2   8   6 2551.77   98.50
   2  -8  -6 2320.45   97.11
   2  -8  -6 2709.25   99.67
   2  -8  -6 2551.14   98.55
  -2   8   6 2354.25   96.82
  -2  -8   6 2285.53   99.70
  -2  -8   6 2699.17   97.23
   2  -8  -6 2173.22   96.04
  -2  -8   6 2210.96   95.62
 -17   3   4   59.44    7.95
 -17   3   4   53.69    5.83
  17   3  -4   62.09    9.45
  17   3  -4   50.76    5.31
 -17  -3   4   55.77    6.02
  17  -3  -4   53.08    6.24
 -17  -3   4   54.26   11.87
  17   3  -4   54.68    5.56
  17  -3  -4   54.95    6.72
  17  -3  -4   58.18    6.88
   5  -9   2 1951.73   81.95
   5   9   2 1779.26   83.27
   5  -9   2 2435.35   82.94
   5  -9   2 1749.30   84.77
  -5  -9  -2 1999.97   80.36
   5  -9   2 2028.74   81.14
  -5  -9  -2 1972.62   83.89
  -5  -9  -2 2317.16   84.35
  -5   9  -2 2046.33   83.75
  -5  -9  -2 1900.75   78.62
   0  -8   6  963.11   36.45
   0  -8   6 1049.07   36.37
   0  -8  -6  812.96   34.40
   0  -8  -6  949.13   37.11
   0  -8  -6  806.83   36.37
   0  -8  -6  807.54   35.99
   0   8   6  817.26   35.85
   0   8   6  801.00   36.53
   0  -8   6  952.69   35.01
   0  -8   6  826.06   33.69
   0  -8   6  757.69   42.40
   0  -8   6  814.32   33.81
   0  -8   6  819.09   37.80
 -10  -8   2  151.48    9.66
  10  -8  -2  123.24    7.34
 -10  -8   2  144.71    8.85
  10  -8  -2  149.61   11.08
  10  -8  -2  141.06    7.41
  10   8  -2  128.88    9.03
 -10  -8   2  167.21   15.14
 -10   8   2  162.10   11.28
  14   2   6   60.33    7.68
  14   2   6   59.52   10.93
  14  -2   6   61.22    3.52
 -14   2  -6   56.82    5.27
 -14  -2  -6   61.96    4.37
  14  -2   6   51.35    5.13
  14  -2   6   42.87    9.85
 -14  -2  -6   49.09    5.37
 -14   2  -6   52.47   12.29
  14   2   6   52.41    4.84
 -18   2   3   14.21    4.58
  18   2  -3   11.53    3.95
 -18   2   3    8.79    7.58
 -18  -2   3   12.50    4.72
 -18  -2   3    9.67    9.75
 -18  -2   3    6.59    4.83
 -18   2   3   11.84    4.13
  18   2  -3    7.31    3.64
  18  -2  -3   14.28    6.48
  18  -2  -3    9.94    4.50
  18   2  -3   15.55    8.35
  -2   0  11   -1.55    6.91
   2   0 -11    2.64   12.26
  -2   0  11   -1.19    3.04
  -2   0  11    4.46    9.42
   2   0 -11    0.82    2.66
  -2  -4  10  862.90   34.65
   2  -4 -10  879.12   30.38
  -2  -4  10  819.28   30.66
  -2  -4  10  823.88   28.77
  -2   4  10  825.35   32.27
   2   4 -10  858.93   31.07
  -2   4  10  775.67   35.40
   2  -4 -10  764.72   34.85
   2   4 -10  730.58   32.26
   2  -4 -10  669.42   36.35
   2  -4 -10  867.23   32.37
  17   3   2 3496.37  118.70
 -17   3  -2 2930.65  122.62
  17   3   2 3158.39  124.10
  17   3   2 2549.94  117.53
  17   3   2 2951.28  117.72
  17  -3   2 2937.39  117.15
  17  -3   2 3180.60  122.06
 -17  -3  -2 2975.91  117.98
  17  -3   2 3071.03  117.81
 -17   3  -2 3098.11  118.16
  -6   0 -10  539.80   32.52
   6   0  10  564.17   22.55
  -6   0 -10  534.92   25.92
  -7  -3  10  595.00   36.69
  -7   3  10  672.15   29.31
  -7  -3  10  615.52   24.64
   7  -3 -10  608.43   30.58
  -7  -3  10  627.91   27.20
  -7   3  10  648.77   27.64
  -7   3  10  605.98   30.47
   7   3 -10  604.61   28.82
   7   3 -10  602.51   26.59
  -7  -3  10  609.35   28.89
   7  -3 -10  626.29   27.51
  -7  -3  10  573.40   32.10
   7   3 -10  728.67   25.11
   7  -3 -10  648.35   25.72
  -3  -5  -9 1196.06   42.90
  -3   5  -9 1110.60   44.00
  -3  -5  -9 1108.12   48.17
   3   5   9 1063.16   47.83
   3   5   9 1026.13   46.85
   3  -5   9 1227.66   42.03
  -3  -5  -9 1104.09   44.31
   3  -5   9 1261.93   42.17
  -3   5  -9 1353.35   44.44
   3  -5   9 1436.49   43.45
   3  -5   9 1261.89   54.66
   3  -5   9 1272.85   46.62
  -3  -5  -9 1104.56   45.94
  10   8   1  253.35   18.77
 -10  -8  -1  269.74   20.11
  10  -8   1  278.64   15.40
 -10  -8  -1  284.95   14.81
  10  -8   1  272.50   14.81
  10  -8   1  270.54   16.82
  10  -8   1  296.43   15.38
 -13  -1  -7  243.16   10.47
  13  -1   7  245.90    9.69
  13  -1   7  268.09   17.62
  13   1   7  243.73    9.98
  13   1   7  258.79   17.81
  13   1   7  289.76   14.09
 -13   1  -7  262.54   10.57
   4  -6   8   80.06    8.04
  -4  -6  -8   73.69    8.01
  -4  -6  -8   73.09    5.69
  -4   6  -8   98.47    7.83
  -4  -6  -8   84.99    7.80
  -4  -6  -8   75.17   11.34
   4  -6   8   98.85    6.59
   4   6   8   78.96   10.04
   4   6   8   70.58    9.41
   4  -6   8   74.76    5.22
   4  -6   8   84.05   13.77
  -4   6  -8   79.24   21.35
   4  -6   8   86.20    5.83
   9  -1   9  109.31   13.25
  -9  -1  -9   98.19   13.96
   9   1   9  101.18   10.96
   9   1   9  102.91    6.05
   9  -1   9  115.24    5.93
  -9   1  -9  102.32    6.05
  -9   1  -9  115.00    8.16
  -9  -1  -9   93.40    6.23
  -9  -1  -9  105.68    8.19
   7  -5   8  169.29    8.50
  -7   5  -8  211.29   10.62
  -7  -5  -8  180.93    9.16
   7  -5   8  174.36    7.95
   7   5   8  168.09   14.75
   7   5   8  166.02    9.21
   7  -5   8  165.72   11.15
  -7  -5  -8  149.82   15.17
   7   5   8  178.62   13.11
  -7   5  -8  160.38   18.70
   7  -5   8  172.29   16.16
   7  -5   8  152.87    7.69
  -7  -5  -8  159.57   10.63
  18  -2   1  654.17   29.86
  18   2   1  631.18   30.85
  18   2   1  526.43   24.86
  18  -2   1  560.41   24.74
 -18  -2  -1  625.90   26.06
 -18   2  -1  625.50   30.77
 -18   2  -1  596.72   25.83
  18  -2   1  525.02   25.30
 -18  -2  -1  559.43   25.93
 -18  -2  -1  622.25   32.25
  18   0   2    3.27    3.04
  18   0   2    7.80    7.93
  18   0   2    0.52    3.26
 -18   0  -2    2.10    4.05
 -18   0  -2   -1.36   10.49
   0  -4 -10 1180.33   45.13
   0  -4 -10 1118.63   52.07
   0  -4  10 1155.78   43.81
   0   4  10 1173.12   51.32
   0   4 -10 1130.82   47.29
   0  -4  10 1333.03   58.12
   0  -4  10 1248.37   43.89
   0   4  10 1123.06   46.56
   0  -4  10 1291.94   49.78
   0  -4  10 1230.96   45.20
   0   4  10 1190.18   50.37
   0  -4 -10 1295.74   46.87
   0  -4 -10 1246.91   49.97
  -6  -4  -9   94.30   12.74
   6  -4   9  110.11    5.04
   6  -4   9  119.96    9.82
   6   4   9  109.46   11.04
   6   4   9   87.33   11.54
  -6  -4  -9  107.88    8.78
   6  -4   9  110.78    5.93
   6  -4   9  114.54   14.74
  -6   4  -9  109.27    7.79
  -6  -4  -9   81.46    6.85
   6   4   9   94.64    6.19
  -6   4  -9  116.35    7.22
  -6  -4  -9  108.26    6.31
   6  -4   9   99.55    4.80
   9  -7  -6    1.58    4.78
   9   7  -6    2.32    3.62
  -9   7   6    0.15    4.78
  -9  -7   6    2.17    2.87
  -9  -7   6   -0.59    3.76
  -9   7   6    3.07    5.15
   9   7  -6    0.25    7.81
   0   0  11   -0.12    2.52
   0   0 -11    0.27    2.29
   0   0 -11   -3.01   11.93
   0   0  11   -2.47    8.99
   0   0 -11   -1.69    4.82
  -4   0  11   -2.07    6.43
   4   0 -11   -1.39   17.41
  -4   0  11    2.19    3.05
   4   0 -11   -0.32    3.02
  -4   0  11    2.63   10.01
   5   9  -3  106.64   12.11
  -5  -9   3  108.97   10.28
  -5   9   3  122.11   11.12
  -5   9   3  118.63    9.98
   5  -9  -3  113.42    8.08
  -5   9   3  108.88    7.57
  -5  -9   3  119.81   13.67
  -5  -9   3  100.53    7.53
   1  -9  -4    3.28    6.76
  -1  -9   4   -0.50    2.97
  -1  -9   4    1.65    8.17
  -1  -9   4    2.81    2.80
  -1  -9   4    4.00    5.50
   1  -9  -4    1.54    5.17
  -1   9   4    2.37    5.28
   1  -9  -4    0.59    6.95
   1   9  -4    1.31    6.83
  -1  -9   4    0.66    5.60
  -1   9   4    0.17    5.29
  13   3  -8 1205.23   53.05
 -13  -3   8 1303.96   53.95
  13   3  -8 1367.08   52.29
 -13   3   8 1145.83   55.55
 -13   3   8 1189.40   53.34
 -13  -3   8 1378.36   58.64
 -13   3   8 1400.54   54.51
 -13   3   8 1300.73   54.14
 -13  -3   8 1319.70   52.28
  13  -3  -8 1309.82   52.65
  13   3  -8 1389.31   57.59
  13   3  -8 1298.49   54.76
  -1  -1  11 1076.06   49.14
   1  -1 -11 1101.71   48.34
  -1  -1  11 1129.24   54.15
   1   1 -11  939.17   53.59
   1  -1 -11 1107.55   44.45
  -1   1  11 1160.38   44.74
   1  -1 -11  949.61   52.30
   1   1 -11 1109.05   44.05
  -1  -1  11 1074.38   44.14
  -1   1  11 1036.78   50.93
   3  -1 -11   38.43   16.12
   3   1 -11  229.16   11.38
  -3   1  11  203.37   17.63
   3  -1 -11  205.16   11.62
   3   1 -11   40.97   22.75
  -3  -1  11  265.26   16.36
  -3   1  11  230.87   12.08
   3   1 -11  295.97   16.23
  -3  -1  11  252.04   12.04
   3  -1 -11  224.45   15.28
  -3  -1  11  284.68   22.03
   4  -4 -10 1521.74   59.19
   4  -4 -10 1195.98   53.66
   4  -4 -10 1580.24   53.79
   4   4 -10 1418.10   56.25
  -4   4  10 1348.65   57.67
  -4   4  10 1456.68   55.42
   4  -4 -10 1572.33   55.71
   4   4 -10 1586.87   54.85
   4  -4 -10 1257.27   59.07
  -4  -4  10 1474.82   57.69
  -4  -4  10 1510.17   54.40
  -4  -4  10 1513.57   52.23
  13   7  -1   85.21   12.07
  13  -7  -1   80.55    7.25
 -13   7   1  106.26    9.25
  13  -7  -1   71.53    5.70
 -13   7   1   84.12    7.97
  13  -7  -1   77.17    6.58
 -13  -7   1   89.19    6.83
  10  -6  -7    2.17    4.35
  10   6  -7   -4.48    7.63
 -10   6   7    3.53    4.87
 -10   6   7    2.10    4.43
  10   6  -7    1.46    3.13
 -10  -6   7    2.82    2.68
  10   6  -7    4.63    4.19
 -10  -6   7    1.27    3.67
  10   6  -7    0.97    3.28
  -4  -8   6  306.44   14.22
   4  -8  -6  323.71   16.73
   4  -8  -6  279.66   14.69
  -4  -8   6  317.34   15.02
  -4   8   6  327.59   14.94
  -4  -8   6  339.88   16.40
  -4  -8   6  297.78   14.04
   4  -8  -6  264.43   16.74
   4  -8  -6  325.70   17.29
  -4  -8   6  310.99   19.37
  -7  -7  -6   91.64    9.79
   7   7   6   98.20    7.31
   7  -7   6  101.35    7.86
  -7  -7  -6  105.12    7.52
  -7   7  -6  135.28   10.00
  -7  -7  -6  104.22   12.90
   7  -7   6  127.37    7.65
   7   7   6   90.94   11.51
  -7   7  -6  113.77   23.49
  -7  -7  -6   93.99    7.75
   7  -7   6  104.09   13.54
   7   7   6  100.56    9.55
   7  -7   6  114.02    7.71
 -14   6  -2   47.80   11.81
  14  -6   2   34.61    4.96
  14   6   2   56.28    6.48
 -14   6  -2   40.55    6.42
 -14   6  -2   35.40    5.56
 -14  -6  -2   64.54    6.27
  14  -6   2   34.85    5.18
  14  -6   2   41.86    9.24
   2  -8   6  345.19   16.60
  -2  -8  -6  346.29   19.84
   2  -8   6  416.85   18.48
   2  -8   6  451.10   18.51
   2  -8   6  321.89   20.01
  -2  -8  -6  427.05   19.80
   2  -8   6  365.81   26.26
  -2  -8  -6  348.67   16.83
  -2  -8  -6  391.19   20.69
   2  -8   6  360.99   16.26
   2   8   6  342.30   19.07
  -2  -8  -6  368.77   18.41
  10   0 -10  170.63    9.98
 -10   0  10  155.95   10.27
  10   0 -10  137.59   12.33
 -10   0  10  166.93    8.49
 -10   0  10  171.54   18.03
 -10   0  10  171.95   13.87
  10   0 -10  165.24    8.00
 -13   7   0 1074.56   41.12
 -13  -7   0  794.40   36.97
  13   7   0  788.85   34.00
 -13   7   0  912.24   37.97
  13  -7   0  951.21   37.76
  13  -7   0  821.47   36.60
 -13  -7   0  842.26   36.54
  13   7   0  660.61   40.50
  -1  -9  -4  620.52   29.27
   1  -9   4  590.87   36.21
   1  -9   4  691.44   28.65
   1  -9   4  606.02   25.08
  -1  -9  -4  531.84   29.90
   1  -9   4  589.76   29.73
  -1  -9  -4  509.90   26.25
   1  -9   4  567.35   25.83
   1   9   4  574.17   28.66
   1  -9   4  774.81   29.34
  -1  -9  -4  593.04   27.05
  11   3  -9 1129.92   48.47
 -11  -3   9 1122.59   45.07
 -11   3   9 1134.57   49.95
  11   3  -9 1085.82   46.42
 -11  -3   9 1136.95   47.11
  11  -3  -9 1085.56   47.30
  11   3  -9 1259.30   45.42
  11  -3  -9 1053.49   49.96
  11  -3  -9 1222.82   45.89
 -11  -3   9 1193.95   52.16
 -11   3   9 1174.12   47.60
 -11   3   9 1253.27   48.51
   7  -9   0   13.66    5.30
  -7  -9   0   17.67    4.29
  -7   9   0   14.23    5.64
  -7  -9   0   11.92    9.62
   7  -9   0   19.03    5.52
   7  -9   0   16.27    8.44
   7   9   0   13.14    7.73
  -7   9   0    5.42    7.00
 -14  -4  -5  552.83   24.18
  14  -4   5  501.28   24.24
  14  -4   5  539.29   30.31
 -14   4  -5  559.86   32.19
 -14  -4  -5  523.65   24.49
 -14   4  -5  652.69   24.44
  14   4   5  586.58   26.48
  14  -4   5  560.30   23.44
  14   4   5  540.74   24.44
  14   4   5  554.54   31.09
 -14   4  -5  573.45   25.44
  -9   7  -5   35.31    6.12
   9   7   5   26.49    8.59
   9   7   5   26.34    6.15
  -9  -7  -5   28.78   10.58
  -9  -7  -5   33.70    4.51
   9  -7   5   35.67    4.67
   9  -7   5   32.72    4.73
  -9   7  -5   39.99   15.39
  -9  -7  -5   21.13    6.96
  -9  -7  -5   34.01    4.41
  -9   7  -5   44.95    6.48
   9  -7   5   33.01   10.42
   9  -7   5   31.16    4.92
   9   7   5   32.41    4.71
   7  -9  -1  226.20   12.25
  -7   9   1  252.29   15.35
   7   9  -1  183.67   15.53
  -7  -9   1  205.04   16.69
  -7  -9   1  196.56   11.55
   7  -9  -1  189.97   13.83
   7  -9  -1  171.85   12.41
 -12   2   9   26.19    4.92
 -12   2   9   30.33    4.73
 -12  -2   9   29.80    3.81
 -12   2   9   32.66    7.92
  12   2  -9   33.58    3.70
 -12  -2   9   32.05    6.11
  12  -2  -9   30.36    6.04
  12   2  -9   31.74    6.89
 -12   2   9   23.75    9.67
  12   2  -9   27.96    4.87
 -12  -2   9   30.35   10.04
  12  -2  -9   27.09    4.55
   7  -5  -9 1304.60   45.62
   7   5  -9 1294.40   44.57
   7  -5  -9 1277.51   48.18
   7   5  -9 1208.45   42.36
  -7   5   9 1079.41   44.30
   7  -5  -9  300.23   42.99
   7  -5  -9  707.82   42.34
   7   5  -9 1073.92   43.93
  -7  -5   9 1168.17   43.79
  -7  -5   9 1145.28   44.82
  -7  -5   9 1231.13   42.02
  -7   5   9  454.42   42.27
  -7   5   9 1138.86   44.98
 -12   4   8  514.51   23.91
  12   4  -8  575.72   23.37
  12  -4  -8  545.44   28.21
 -12  -4   8  563.59   23.20
  12   4  -8  534.08   24.36
  12   4  -8  566.41   28.86
  12  -4  -8  497.27   24.88
 -12  -4   8  544.61   24.79
 -12   4   8  638.47   26.82
  12   4  -8  520.74   25.18
  12  -4  -8  542.85   23.80
 -12  -4   8  477.19   29.57
 -12   4   8  438.95   24.38
  13  -7  -2  297.20   12.76
 -13  -7   2  282.25   14.30
  13   7  -2  287.00   19.37
  13   7  -2  234.85   13.99
 -13  -7   2  289.82   15.08
 -13   7   2  301.61   16.86
 -13   7   2  264.30   15.37
  13  -7  -2  275.86   14.94
  -3   9   4  777.65   34.44
  -3   9   4  749.88   31.75
  -3  -9   4  680.70   29.23
  -3  -9   4  713.92   30.87
   3   9  -4  699.99   35.30
  -3  -9   4  699.25   34.94
  -3   9   4  728.40   34.00
   3  -9  -4  788.15   33.78
  -3  -9   4  537.39   32.45
  -3  -9   4  870.62   34.29
   3  -9  -4  739.67   31.83
 -14   2   8  655.76   29.61
  14  -2  -8  596.62   26.22
 -14  -2   8  643.00   28.06
  14  -2  -8  608.85   30.31
  14   2  -8  603.27   25.76
  14   2  -8  609.38   28.91
 -14  -2   8  691.73   33.01
 -14  -2   8  624.34   26.04
 -14   2   8  670.17   26.89
  14   2  -8  659.15   30.79
  14   2  -8  578.99   26.82
 -14   2   8  650.17   27.98
 -10  -8   3   85.41    7.63
 -10   8   3   94.22    9.07
  10   8  -3   72.47    6.88
 -10  -8   3   86.70    6.70
 -16   0  -5   -0.38    2.95
 -16   0  -5    1.37    3.50
  16   0   5   -6.32    8.57
  16   0   5    0.88    3.24
 -16   0  -5    4.60   10.40
  16   0   5    1.72    2.38
  16   0   5   -1.89    5.20
  -7  -7   7  411.76   14.46
   7   7  -7  427.42   21.27
  -7  -7   7  428.44   15.93
  -7  -7   7  365.87   14.50
   7  -7  -7  346.43   17.59
   7   7  -7  375.87   13.37
   7  -7  -7  374.54   17.06
  -7   7   7  401.02   17.15
   7  -7  -7  381.68   19.24
  -7   7   7  300.13   16.83
  -7   7   7  238.20   12.06
  16   0  -7    0.58    3.19
 -16   0   7    0.55    3.26
  16   0  -7   -2.30    6.51
 -16   0   7    0.81    4.83
 -16   0   7   -9.69    8.05
  14   6  -4 1179.26   52.54
 -14   6   4 1025.18   48.12
  14   6  -4 1109.38   46.62
 -14  -6   4 1156.46   46.58
 -14  -6   4 1174.38   47.70
  14  -6  -4 1126.74   47.12
  12   6  -6  119.00    8.01
 -12  -6   6  125.97    7.77
  12   6  -6  121.14   12.59
 -12   6   6  133.18    9.50
  12   6  -6  113.75    7.49
  12  -6  -6  123.71    8.55
 -12  -6   6  121.55    8.68
 -12   6   6  115.91    9.13
  11   7  -5    5.34    3.75
 -11  -7   5    7.14    3.31
  11   7  -5   -0.74    0.82
  11  -7  -5    5.86    5.04
 -11   7   5    7.04    4.68
 -11  -7   5    5.87    4.01
  11   7  -5    3.11    8.12
 -11   7   5    3.57    5.04
 -15   3  -5   12.24   10.82
  15   3   5    8.85    3.41
 -15   3  -5    8.50    2.89
  15  -3   5    4.64    8.63
  15   3   5    9.46    5.25
 -15   3  -5    9.76    3.47
 -15  -3  -5    9.56    3.48
  15  -3   5    9.39    4.62
  15   3   5    4.82    8.35
 -15  -3  -5   13.55    3.11
  15  -3   5   10.21    2.54
   1  -1  11    5.39    2.52
  -1  -1 -11    4.23    3.09
   1  -1  11    4.62    9.23
   1   1  11    7.21    9.30
  -1   1 -11    3.64    2.12
   1   1  11    6.11    2.70
  -1  -1 -11    2.92    5.05
  -1   1 -11   -0.69   12.91
  -1  -1 -11    3.94   12.37
 -13   5  -5  621.83   36.58
 -13   5  -5  777.88   31.02
  13   5   5  613.98   28.86
  13  -5   5  633.44   28.64
  13   5   5  766.29   31.34
 -13   5  -5  752.80   29.28
 -13  -5  -5  736.24   29.42
  13  -5   5  654.41   34.01
 -13  -5  -5  609.18   28.97
  13  -5   5  642.51   27.83
   5   1 -11  179.48    8.82
   5  -1 -11  183.84    9.47
   5   1 -11  166.69   11.98
  -5  -1  11  190.90   18.10
  -5  -1  11  167.55   12.78
   5  -1 -11  161.46    6.24
  -5  -1  11  199.08   14.22
  -5   1  11  182.66   16.99
  -5   1  11  190.11    9.56
  -5  -1  11  184.63    9.17
   5  -1 -11  222.18   23.12
   7   9   1   25.78    8.34
  -7   9  -1   27.36    6.52
   7  -9   1   28.15    5.81
  -7  -9  -1   21.68    4.48
  -7  -9  -1   32.71    9.71
   7  -9   1   30.38    8.63
  -7  -9  -1   21.57    1.83
   7  -9   1   22.81    6.28
  18   2  -4   98.33    7.20
  18  -2  -4  104.26    7.88
 -18   2   4  110.94   10.79
 -18  -2   4   94.43    7.64
  18   2  -4  100.36   11.45
  18  -2  -4  107.50    9.86
 -18  -2   4  111.27   13.24
  18  -2  -4   87.42    7.88
 -18   2   4  112.24    7.78
  10  -8   2   46.35    8.82
  10  -8   2   46.20    5.90
  10   8   2   51.89   10.34
 -10  -8  -2   47.12    5.41
 -10  -8  -2   42.84    5.97
 -10  -8  -2   43.19   11.07
 -10   8  -2   57.09    6.87
  10  -8   2   45.59    6.57
 -10   8  -2   45.78    6.80
  10  -8   2   59.94    6.62
  16  -4   3   90.65   10.97
 -16   4  -3   86.99   12.04
  16   4   3   86.53   11.77
 -16  -4  -3   86.18    6.48
  16   4   3   70.38    6.27
 -16  -4  -3   70.91    6.43
 -16   4  -3   81.37    7.05
  16  -4   3   70.57    6.76
  16  -4   3   78.06    6.56
  16   4   3   91.00    7.51
 -16   4  -3   84.73    6.57
 -16  -4   5  139.99   14.84
 -16   4   5  109.23    8.83
  16   4  -5  134.48   13.29
 -16   4   5  132.47    8.66
  16  -4  -5  129.74    8.87
  16  -4  -5  141.23    7.97
 -16  -4   5  148.20    9.55
 -16  -4   5  115.89    8.04
  16   4  -5  130.64    8.20
   6  -8   5   33.83    6.64
   6  -8   5   32.86   10.86
  -6   8  -5   43.61    7.16
  -6  -8  -5   18.32    7.57
   6  -8   5   38.38    5.29
  -6  -8  -5   24.65    4.25
   6  -8   5   29.33    4.79
  -6  -8  -5   26.95    8.35
   6  -8   5   42.85    5.72
  -6  -8  -5   35.00   10.66
   6   8   5   19.73    8.06
  -6  -8  -5   30.88    5.30
   7  -9  -2  105.65    9.38
  -7  -9   2  124.16    9.06
  -7   9   2  105.17   11.01
  -7  -9   2  127.14   10.83
  -7  -9   2  103.06   13.19
   7  -9  -2  116.20    7.88
   7   9  -2   91.69   11.27
  -7  -9   2  107.32    7.77
  17  -1  -6 1111.07   44.83
 -17   1   6 1103.86   46.13
  17   1  -6  967.25   41.86
 -17  -1   6 1033.40   43.76
 -17  -1   6  989.38   42.29
 -17   1   6  959.06   43.50
  17  -1  -6 1025.73   42.25
 -17   1   6 1054.10   42.55
 -17  -1   6  924.50   46.52
  17   1  -6 1088.55   46.33
  -2  -4 -10 1511.51   51.04
  -2  -4 -10 1308.32   49.16
   2   4  10 1078.21   50.34
   2   4  10 1203.09   55.17
  -2  -4 -10 1186.68   56.77
  -2  -4 -10 1284.99   53.44
   2  -4  10 1322.04   48.82
  -2   4 -10 1295.77   51.46
   2  -4  10 1432.77   54.78
   2   4  10 1282.17   54.44
   2  -4  10 1462.81   62.14
   2  -4  10 1462.72   48.30
   2  -4  10 1350.03   48.04
 -19   1   1  151.44   14.03
 -19  -1   1  133.60   14.85
  19   1  -1  133.67   13.15
 -19  -1   1  145.70   10.07
  19  -1  -1  119.66    8.36
  19   1  -1  132.73    8.49
 -19   1   1  145.56    9.56
  19  -1  -1  148.97   12.12
 -19  -1   1  141.47    9.51
 -19   1   1  150.95    9.29
 -13   7  -1 2050.33   76.02
 -13  -7  -1 1697.00   74.71
  13  -7   1 2133.20   76.59
 -13  -7  -1 1777.68   74.27
  13  -7   1 1614.12   73.77
  13   7   1 1740.57   72.53
   5  -9   3    6.30   10.45
   5  -9   3    1.49    4.48
   5  -9   3    6.03    5.33
   5  -9   3    0.98    6.60
  -5  -9  -3   -4.56    4.54
  -5  -9  -3   12.14    9.15
   5   9   3    0.66    7.93
  -5   9  -3    9.14    5.90
   2  -2 -11  668.96   25.91
   2   2 -11  573.38   27.76
   2   2 -11  718.23   43.24
  -2  -2  11  646.90   24.97
  -2   2  11  579.29   30.97
   2  -2 -11  514.62   23.18
  -2  -2  11  681.72   36.38
  -2  -2  11  721.91   30.24
  -2   2  11  648.02   25.69
   2  -2 -11  630.73   34.15
   2   2 -11  596.60   24.70
   2  -2 -11  655.08   29.82
  10  -6   6    3.49    8.66
  10   6   6    3.00    5.93
  10  -6   6    2.15    3.01
 -10  -6  -6    6.34    3.38
 -10  -6  -6    1.64    6.13
 -10  -6  -6    6.74   10.08
 -10   6  -6   -1.07   11.90
  10   6   6    7.30    8.62
  10   6   6    4.12    3.69
  10  -6   6    7.10    4.75
 -10  -6  -6    4.26    3.65
 -10   6  -6    3.73    4.30
  10  -6   6    5.11    3.13
  15   5   3 4687.69  183.57
 -15   5  -3 4641.06  177.63
 -15   5  -3 4526.83  183.96
  15   5   3 5006.96  178.37
  15  -5   3 4544.77  181.15
  15  -5   3 4370.34  177.26
 -15   5  -3 4602.31  178.56
  15  -5   3 4468.31  176.66
 -15  -5  -3 4358.03  177.43
  15   5   3 4569.03  177.40
   8  -6   7  655.14   26.59
  -8  -6  -7  616.50   27.03
   8  -6   7  643.08   34.38
  -8   6  -7  760.33   29.13
  -8   6  -7  577.29   35.79
   8  -6   7  681.35   26.23
  -8  -6  -7  639.47   33.36
   8   6   7  590.00   26.85
   8   6   7  661.19   30.28
   8   6   7  593.45   32.02
   8  -6   7  653.98   28.29
  -8  -6  -7  615.69   27.73
   8  -6  -8   85.96    8.02
  -8  -6   8   85.27    7.28
   8  -6  -8   96.48    9.79
  -8  -6   8   94.52    5.70
   8   6  -8   92.24   11.14
   8   6  -8   99.86    6.30
  -8  -6   8   94.81    6.89
  -8   6   8   78.21    7.95
   8   6  -8   81.03    6.18
   6   2  10  177.20    8.69
  -6   2 -10  149.40   10.82
   6   2  10  160.92   16.38
  -6  -2 -10  184.53   18.13
  -6  -2 -10  183.62    8.63
  -6  -2 -10  173.09   11.55
   6  -2  10  170.50   16.79
  -6  -2 -10  201.00    8.86
   6  -2  10  182.99    8.09
  -2   0 -11    5.90    2.19
   2   0  11   16.79    9.42
  -2   0 -11    3.15    5.10
   2   0  11    4.30    2.12
  -2   0 -11    9.28   12.73
 -10  -4   9  344.21   16.82
 -10   4   9  346.92   17.93
  10  -4  -9  321.66   17.46
 -10   4   9  328.27   17.37
 -10  -4   9  364.03   22.19
 -10   4   9  327.63   17.11
 -10  -4   9  347.80   15.13
  10   4  -9  384.33   15.66
  10  -4  -9  346.91   20.13
  10   4  -9  355.49   18.10
  10  -4  -9  359.77   16.14
  10   4  -9  344.73   16.76
   6   0 -11    1.09    3.17
  -6   0  11   -1.90    7.63
  -6   0  11   -0.07    1.22
  -6   0  11    0.49    3.32
  -6   0  11   -0.18    6.76
   6   0 -11   -2.22    5.68
  -6   0  11    0.34    9.06
  -8   8  -4  214.34   13.26
   8  -8   4  184.66   10.58
  -8  -8  -4  163.82    9.20
   8   8   4  157.90   10.10
  -8  -8  -4  175.00   10.46
  -8   8  -4  242.16   13.36
  -8  -8  -4  191.69   15.92
   8  -8   4  157.59   12.08
   8  -8   4  197.98   10.92
   8  -8   4  193.36   15.73
   8   8   4  162.01   14.31
   8  -8  -5   60.67    7.91
   8   8  -5   50.34    5.57
  -8  -8   5   49.16    5.10
  -8   8   5   60.18    7.98
  -8   8   5   47.46    6.77
  -8  -8   5   58.73    6.20
 -14  -4   7  233.91   11.98
 -14  -4   7  232.94   13.37
  14   4  -7  239.73   17.01
  14   4  -7  240.77   12.01
 -14  -4   7  201.70   18.18
 -14   4   7  218.68   13.70
  14  -4  -7  231.36   12.52
 -14   4   7  243.45   13.97
 -14   4   7  247.23   12.20
  14   4  -7  213.19   13.06
  19  -1  -2   84.22   10.17
 -19   1   2   82.89    7.46
 -19  -1   2   86.20    8.27
 -19  -1   2   87.66   13.07
  19   1  -2   81.08    6.56
 -19   1   2   83.69   11.90
  19   1  -2   88.42   10.90
 -19  -1   2   90.08    7.52
 -19   1   2   88.72    7.07
  19  -1  -2   72.58    6.65
  15  -3  -7  102.90    7.81
 -15  -3   7   93.09    7.56
 -15  -3   7  124.59   14.26
  15   3  -7  105.15    8.82
  15   3  -7   98.03   11.21
 -15  -3   7  121.17    8.86
 -15   3   7  109.66    7.80
 -15   3   7   97.44    8.36
  15   3  -7   99.16    6.91
 -15   3   7  117.74    9.06
  17   1   4  210.36   13.01
  17  -1   4  202.53   11.04
 -17  -1  -4  208.70   11.14
  17   1   4  215.94   16.84
  17  -1   4  203.77   10.19
 -17   1  -4  226.12   18.36
  17   1   4  227.70   10.59
 -17   1  -4  217.82   10.87
  17  -1   4  211.04   16.50
  17  -1   4  236.38   12.68
 -17  -1  -4  194.30   11.74
 -17  -1  -4  211.61   18.34
 -17   1  -4  210.97   11.64
  17   1   4  202.85   11.04
   5  -7   7  154.34   16.81
  -5  -7  -7  145.77   14.58
   5  -7   7  125.14   12.09
   5  -7   7  162.78    9.28
  -5   7  -7  176.05   10.87
   5  -7   7  144.57    9.93
  -5  -7  -7  192.38   12.24
  -5  -7  -7  141.14   10.29
   5   7   7  127.50   11.19
   5   7   7  135.78   13.14
   5  -7   7  157.14    9.04
  -5  -7  -7  142.86    8.89
 -18  -2  -2   -1.48    4.04
 -18   2  -2   -0.20    3.19
  18   2   2    2.17    3.29
  18  -2   2   -1.51    7.65
  18   2   2    2.44    4.34
  18   2   2   -8.05    9.38
 -18   2  -2    1.00    9.61
 -18  -2  -2   -3.26   10.71
  18  -2   2    0.23    2.91
  12   0   8 1147.91   43.05
  12   0   8 1030.39   50.14
 -12   0  -8  987.29   43.19
   6  -4 -10    4.65    4.91
  -6  -4  10    4.98    6.37
  -6   4  10    2.09    6.66
   6   4 -10    4.83    5.07
  -6  -4  10    6.59    1.88
   6   4 -10    6.37    3.64
   6  -4 -10    7.15    6.82
  -6  -4  10    7.31    3.16
  -6   4  10    5.79    4.38
   6  -4 -10    4.96    3.50
  -6   4  10    0.11    3.95
   6  -4 -10    7.15   10.54
  -6  -4  10    7.54    4.21
 -18   0   5    1.97    8.31
  18   0  -5    0.85    3.43
 -18   0   5   -0.93    3.62
  18   0  -5    0.57    6.43
   3  -9   4 3674.30  122.71
   3  -9   4 3617.64  122.26
  -3  -9  -4 3331.62  124.49
  -3   9  -4 3283.50  123.93
   3  -9   4 3015.55  122.96
  -3  -9  -4 3110.99  124.32
   3   9   4 3098.96  123.75
   3  -9   4 2734.62  126.79
  -3  -9  -4 2573.23  120.14
  -3  -9  -4 2896.42  120.53
   3  -9   4 2936.66  119.06
 -15  -5   5   74.69    5.72
  15  -5  -5   67.10    6.56
  15   5  -5   59.22    5.85
  15   5  -5   67.11   10.66
 -15   5   5   54.99    7.11
  15   5  -5   65.28    5.90
 -15  -5   5   61.34    6.58
 -15   5   5   65.30    7.75
 -17  -3   5   43.23   10.91
 -17  -3   5   43.59    6.08
  17  -3  -5   44.33    6.36
 -17   3   5   33.71    5.51
 -17  -3   5   35.52    5.52
 -17   3   5   45.23    7.45
  17  -3  -5   39.44    6.15
  17   3  -5   42.00    9.23
  17   3  -5   37.49    4.78
 -19  -1   0  579.67   30.26
 -19  -1   0  534.26   24.48
  19  -1   0  518.13   28.03
 -19   1   0  533.18   24.21
  19  -1   0  492.20   22.99
  19   1   0  509.51   23.31
 -19   1   0  547.30   24.31
 -19   1   0  528.68   28.70
  19   1   0  554.91   28.45
 -19  -1   0  551.61   24.31
 -13  -1   9    6.63    9.04
  13  -1  -9   12.98    3.71
 -13  -1   9    8.85    3.11
 -13   1   9   10.96    3.56
  13   1  -9    7.75    3.82
 -13   1   9   10.16    4.76
  13   1  -9    9.61    3.06
  13  -1  -9    9.38    4.66
 -13   1   9    1.60   11.07
  13   1  -9    8.44    6.36
  13  -1  -9   14.38    6.98
 -13  -1   9    9.57    5.34
 -13   1   9   16.46    7.73
   0  -2  11    5.16    2.66
   0  -2  11    3.49    7.23
   0  -2 -11    1.88    5.51
   0  -2 -11    4.22    3.83
   0   2 -11    4.98    4.71
   0  -2 -11    2.76   11.90
   0   2  11    3.27    2.99
   0   2  11   -0.80    8.54
   0   2 -11    1.43    2.39
   4  -2 -11  204.92   20.40
   4   2 -11  270.26   16.67
  -4   2  11  278.99   19.30
   4   2 -11  259.18   13.53
  -4  -2  11  300.42   14.12
  -4  -2  11  275.57   18.33
   4  -2 -11  293.36   14.99
  -4  -2  11  279.94   23.79
   4  -2 -11  323.22   18.39
  -4   2  11  328.37   14.81
  -4  -2  11  263.56   17.40
 -13  -7   3   94.85    7.37
 -13  -7   3   76.29    6.45
  13   7  -3   83.41   11.54
 -13   7   3   75.56    8.29
  13   7  -3   79.63    6.76
  15   1   6   53.87   10.67
  15   1   6   60.03    5.16
  15  -1   6   58.44   10.67
 -15   1  -6   56.12    5.33
  15   1   6   67.46    7.70
 -15   1  -6   53.05   12.21
 -15  -1  -6   46.37    5.65
 -15   1  -6   56.13    3.95
  15  -1   6   58.18    4.93
 -15  -1  -6   57.46    4.59
  -5  -3 -10 3704.69  131.29
  -5  -3 -10 3200.98  130.33
  -5  -3 -10 3207.67  138.04
   5   3  10 3195.88  136.64
   5  -3  10 3359.79  140.14
   5   3  10 3024.29  137.26
   5   3  10 3088.44  130.38
   5  -3  10 3671.16  129.78
  -5  -3 -10 3010.26  133.64
  10   0   9    7.75   10.74
  10   0   9    0.94    2.44
 -10   0  -9    2.80    3.88
 -10   0  -9   -0.99    2.52
  -2   6   9    2.08    6.47
   2  -6  -9   -0.83    5.30
   2  -6  -9   -2.44    8.28
   2  -6  -9   -1.17    6.32
   2  -6  -9    2.08    3.14
  -2  -6   9    1.46    2.23
  -2  -6   9   -0.17    2.76
  -2  -6   9   -4.56   13.69
  -2  -6   9   -1.58    5.94
   2   6  -9    2.60    3.73
  -2  -6   9    1.02    3.04
   2  -6  -9    0.52    4.87
  -2   6   9    1.29    4.48
  -7  -1 -10  144.85    5.26
  -7  -1 -10  148.98    8.79
  -7   1 -10  160.75    8.70
  -7   1 -10  139.06    5.01
   7   1  10  165.53    5.39
   7  -1  10  153.39    4.72
   7  -1  10  184.10   15.70
 -17   3  -3   59.45   11.46
  17  -3   3   53.27    6.58
  17   3   3   55.85   11.50
  17  -3   3   77.38   10.93
  17   3   3   68.23    6.88
 -17  -3  -3   63.73    5.65
  17   3   3   64.87    5.57
 -17   3  -3   60.27    5.82
 -17   3  -3   66.68    5.99
 -17  -3  -3   56.97    6.18
  17  -3   3   57.16    5.10
  11   7   4  134.65   13.71
 -11  -7  -4  197.48   14.60
 -11  -7  -4  160.16   10.08
  11  -7   4  159.16   13.83
 -11  -7  -4  211.33   11.38
  11   7   4  195.47   11.35
  11  -7   4  187.82   10.52
  11   7   4  157.31   10.07
 -11  -7  -4  173.14    8.79
 -11   7  -4  167.42   11.26
 -11   7  -4  186.62   11.24
 -11   7  -4  109.84   16.64
  11  -7   4  159.19    9.99
 -11  -7  -4  154.68   15.71
  -1  -7   8  936.87   33.14
  -1  -7   8  849.67   34.11
  -1   7   8  762.64   34.79
   1  -7  -8  814.24   35.36
  -1  -7   8  860.16   31.94
   1  -7  -8  782.28   35.69
  -1  -7   8  937.43   33.11
  -1   7   8  748.76   34.63
   1  -7  -8  810.38   32.77
   1  -7  -8  910.45   35.20
  -1  -7   8  868.07   44.57
  -6   8   6  415.60   22.45
  -6  -8   6  411.72   19.06
  -6  -8   6  466.40   21.63
  -6  -8   6  449.90   20.31
   6  -8  -6  419.89   22.65
  -6   8   6  397.04   21.09
   6  -8  -6  412.92   18.26
  -6  -8   6  402.42   18.52
   6  -8  -6  405.43   21.70
  10   2 -10  347.51   17.45
  10  -2 -10  375.32   18.51
 -10   2  10  370.62   23.19
 -10   2  10  359.00   18.26
 -10  -2  10  378.08   28.23
 -10   2  10  369.36   20.45
 -10  -2  10  396.86   15.98
  10  -2 -10  380.06   16.43
  10   2 -10  400.49   20.62
 -10  -2  10  356.91   22.46
  10   2 -10  389.42   15.95
 -10  -2  10  392.20   18.49
 -11  -5   8    3.29    2.76
  11   5  -8    3.19    3.97
  11   5  -8   -0.73    7.17
 -11   5   8    0.29    4.36
  11  -5  -8    2.43    6.41
  11  -5  -8    2.29    4.07
 -11   5   8    0.37    4.18
 -11  -5   8    0.72    3.87
  11   5  -8    6.69    4.55
  11   5  -8    5.99    3.34
  -5  -9   4 2257.31   86.95
   5  -9  -4 2150.71   85.20
  -5  -9   4 2379.06   88.84
  -5   9   4 2451.12   90.23
  -5  -9   4 2186.80   90.62
  -5  -9   4 2004.62   83.63
  -5  -9   4 2133.77   85.84
  -5   9   4 2392.21   88.96
   5   9  -4 2003.97   90.05
   4   8   6   57.58    9.26
   4  -8   6   79.68    7.38
  -4  -8  -6   52.37   10.32
  -4  -8  -6   51.21    6.99
   4  -8   6   71.08    6.92
   4  -8   6   57.63    5.78
  -4   8  -6   69.77    8.44
  -4  -8  -6   56.86    5.79
  -4  -8  -6    1.10    7.98
   4  -8   6   60.26   13.51
  -4  -8  -6    4.94    7.16
   4  -8   6   51.49    8.98
   5  -5   9   72.79   13.87
   5  -5   9   65.57    3.98
  -5  -5  -9   56.59   11.08
   5   5   9   54.55    9.27
   5  -5   9   64.17    7.85
  -5  -5  -9   59.07    4.86
  -5   5  -9   79.78    6.83
  -5  -5  -9   49.84    7.20
  -5  -5  -9   32.63    5.74
   5   5   9   59.80   10.20
   5  -5   9   62.53    4.46
 -18   0  -3    0.82   10.18
  18   0   3   -0.35    3.21
 -18   0  -3   -0.87    3.91
  18   0   3    0.62    2.70
 -18   0  -3   -0.63    3.90
  18   0   3   -3.20    8.38
   0  -6   9   93.50    8.97
   0  -6   9  104.14    5.85
   0  -6  -9   98.49    6.62
   0   6   9   87.78   10.02
   0  -6  -9  109.57   10.13
   0  -6  -9   85.52    8.35
   0   6   9   40.16    7.40
   0  -6  -9   64.67    8.22
   0  -6  -9   86.65   11.02
   0   6  -9   96.10    7.23
   0  -6   9  106.44    6.49
   0  -6   9  116.18   17.51
   0  -6   9  108.52    6.67
  -3  -7   8  130.55    8.10
  -3  -7   8  137.80    7.53
  -3   7   8  117.69   10.00
  -3  -7   8  131.97   18.54
   3  -7  -8  129.34    8.15
   3   7  -8  125.56    7.56
  -3  -7   8  129.33    9.57
  -3   7   8  116.75    9.66
   3  -7  -8  118.52   10.34
  -3  -7   8  164.34    9.59
   3  -7  -8  113.12   10.78
   3  -7  -8  128.43   10.29
  -7  -9  -2   65.40    6.29
   7  -9   2   54.80    8.34
  -7   9  -2   75.62    9.68
   7  -9   2   64.16   11.20
  -7  -9  -2   71.56   11.92
  -7  -9  -2   64.22    4.33
  -7   9  -2   67.91    8.02
   7   9   2   63.40   10.32
   7  -9   2   69.99    7.01
 -19  -1   3  379.66   19.71
  19  -1  -3  367.87   18.45
 -19   1   3  390.15   18.81
 -19  -1   3  376.99   18.75
 -19  -1   3  419.70   24.11
  19   1  -3  371.21   18.34
  19   1  -3  449.21   23.62
 -19   1   3  432.96   22.95
 -19   1   3  394.68   19.42
  19  -1  -3  457.21   22.55
  15  -1  -8 1385.93   61.97
 -15  -1   8 1541.25   64.15
  15   1  -8 1407.28   57.81
 -15  -1   8 1523.32   60.20
  15  -1  -8 1393.96   57.97
 -15   1   8 1660.47   62.87
 -15   1   8 1453.05   59.89
 -15   1   8 1385.11   58.23
  15  -1  -8 1435.21   60.25
  15   1  -8 1459.12   62.03
 -15  -1   8 1475.37   58.10
  15   1  -8 1443.52   61.63
 -11  -3  -8   80.32    5.73
 -11  -3  -8   77.40    6.71
  11   3   8  100.05   10.39
 -11  -3  -8   64.70    4.79
  11   3   8   75.81    5.72
 -11   3  -8   84.33    6.17
  11  -3   8   78.43   12.64
  11  -3   8   84.90    5.82
 -11  -3  -8   60.40    6.24
   9  -3 -10  166.90   10.88
   9   3 -10  149.90   11.57
  -9  -3  10  136.61   11.37
  -9  -3  10  178.01   10.55
  -9  -3  10  146.64   19.55
  -9   3  10  188.66   11.36
   9   3 -10  179.99    8.03
  -9  -3  10  160.98    7.71
   9  -3 -10  150.58   12.95
  -9   3  10  165.67   11.62
  -9   3  10  178.81   13.57
   9  -3 -10  173.53    8.56
   9   3 -10  148.18    9.27
  -9  -3  10  173.86   14.91
  13   5  -7   72.77   10.60
  13   5  -7   78.65    6.06
 -13  -5   7   82.14    5.93
 -13  -5   7   78.20    7.01
 -13   5   7   78.11    7.55
  13   5  -7   70.18    6.56
  13  -5  -7   76.17    6.95
 -13   5   7   49.63    7.35
  -7  -9   3   10.56    3.77
  -7  -9   3   18.40    9.97
  -7  -9   3   15.68    6.30
  -7   9   3    8.23    5.65
   7   9  -3   12.41    7.56
  -7   9   3   14.16    6.61
  -7  -9   3   19.48    4.89
   7  -9  -3   10.31    4.96
 -16  -2  -5  458.69   21.59
  16   2   5  462.77   21.12
  16   2   5  520.17   23.65
 -16   2  -5  499.49   20.61
  16  -2   5  484.94   26.95
 -16  -2  -5  498.07   20.61
  16  -2   5  475.11   21.05
 -16   2  -5  435.57   21.40
  16   2   5  492.13   27.35
  16  -2   5  450.13   19.70
 -16   2  -5  469.29   27.89
 -16  -2   7 1722.08   69.09
  16   2  -7 1784.88   71.85
  16   2  -7 1615.71   66.98
  16  -2  -7 1694.39   68.65
 -16   2   7 1756.40   69.26
 -16   2   7 1828.26   69.86
 -16   2   7 1672.55   67.78
  16   2  -7 1670.90   69.91
 -16  -2   7 1710.51   67.32
 -16  -2   7 1687.07   73.24
  16  -2  -7 1514.43   67.21
 -14  -6  -3 1052.86   46.32
 -14   6  -3 1245.95   47.19
 -14   6  -3  949.24   51.63
  14  -6   3 1075.39   45.49
  14  -6   3 1073.12   49.22
  14   6   3 1202.79   46.59
 -14   6  -3 1231.04   48.52
  14  -6   3 1013.04   45.78
 -10  -8   4  826.65   35.64
  10   8  -4  836.87   36.08
 -10  -8   4  950.54   37.32
 -10   8   4  896.85   38.52
  -4   6   9 1089.94   48.72
  -4  -6   9 1240.68   46.14
  -4  -6   9 1179.70   59.75
   4  -6  -9 1067.40   50.16
   4   6  -9 1098.52   47.23
  -4   6   9 1231.68   49.57
   4  -6  -9 1299.20   49.29
  -4  -6   9 1171.38   48.98
  -4  -6   9 1281.76   47.55
   4  -6  -9 1218.35   51.34
 -14   0  -7    0.96    3.40
  14   0   7    1.84    2.89
  14   0   7   -2.21    8.81
  -1  -7  -8 1698.79   62.96
  -1  -7  -8 1239.47   63.39
   1   7   8  802.05   62.77
   1  -7   8 2265.77   65.19
  -1  -7  -8 1754.49   66.62
   1  -7   8 1810.62   62.10
   1  -7   8 1786.66   75.38
   1  -7   8 1887.81   62.86
   1   7   8 1586.09   65.83
   1  -7   8 1753.00   64.25
   1  -7   8 2248.23   64.31
  -1  -7  -8  170.22   60.68
  -1  -7  -8 1653.08   65.63
  12   6   5  124.69    8.56
  12   6   5  144.66   10.61
 -12   6  -5  169.63    9.36
 -12  -6  -5  138.38    7.77
 -12   6  -5  110.55   16.55
 -12  -6  -5  120.26    8.25
  12  -6   5  134.55    7.63
  12   6   5  117.56   13.85
 -12   6  -5  174.12   10.91
  12  -6   5  130.96    8.27
 -12  -6  -5  125.29    8.73
  12  -6   5  140.60   13.93
   6   6   8 3002.30  112.81
  -6  -6  -8 2653.72  108.93
   6  -6   8 2855.07  118.48
   6   6   8 2497.10  113.16
  -6  -6  -8 2578.46  110.31
   6   6   8 2858.04  109.03
   6  -6   8 2630.96  110.36
   6  -6   8 3197.83  108.68
   6  -6   8 3001.31  108.23
  -6   6  -8 2648.36  121.48
  -6  -6  -8 2671.93  113.96
  -6   6  -8 3482.27  111.68
   6  -6   8 2733.61  108.25
  -6  -6  -8 1794.30  109.17
  10   4   8  458.83   12.23
 -10  -4  -8  481.33   12.43
  10  -4   8  457.17   22.45
 -10  -4  -8  439.13   13.95
 -10  -4  -8  493.98   14.06
  10   4   8  518.73   19.18
  10  -4   8  469.67   11.65
  10   4   8  442.42   20.86
 -10  -4  -8  466.83   12.10
 -13   7  -2  150.05   15.29
  13  -7   2  145.98    9.54
 -13   7  -2  163.07   12.34
 -13   7  -2  148.45   10.57
 -13  -7  -2  151.22   10.21
  13  -7   2  156.59   12.32
  13   7   2  192.43    9.96
  11   1 -10 3758.25  148.16
 -11   1  10 3940.49  149.12
 -11  -1  10 2594.54  153.48
  11  -1 -10 4055.95  146.70
  11   1 -10 3851.82  151.44
 -11   1  10 4190.82  156.38
 -11  -1  10 4297.67  146.76
 -11   1  10 2622.38  146.51
 -11  -1  10 4250.67  153.39
 -11   1  10 4133.40  151.81
  11   1 -10 4038.52  146.47
 -11  -1  10 4028.42  148.97
  11  -1 -10 3782.28  151.90
  11  -1 -10 3710.89  148.31
  19   1   1  954.42   42.17
  19  -1   1  927.47   36.01
  19  -1   1  990.96   41.98
 -19  -1  -1  920.49   42.83
 -19   1  -1  883.54   36.77
  19   1   1  745.35   35.39
 -19  -1  -1  930.02   37.22
 -19   1  -1  957.99   43.21
 -19  -1  -1  759.12   36.47
   3   1  11  264.61    9.50
  -3  -1 -11  270.79   20.36
  -3  -1 -11  277.90    9.11
  -3   1 -11  223.58   12.62
  -3  -1 -11  278.17   13.98
   3  -1  11  216.12    8.06
   3   1  11  276.29   18.51
  -3  -1 -11  218.99    7.49
  -7   1  11 1002.91   28.23
  -7   1  11  903.60   22.42
  -7  -1  11  922.64   36.80
   7   1 -11  886.55   26.96
   7   1 -11 1007.07   16.68
   7   1 -11  912.96   21.22
  -7  -1  11  850.28   26.75
  -7  -1  11  958.54   22.08
   7  -1 -11  898.51   21.62
  -7   1  11 1002.34   33.86
  -7  -1  11  970.40   29.53
  -7   1  11  111.89   15.45
  -7  -1  11   15.06   14.83
   7  -1 -11  927.51   17.34
   0 -10   0 1145.38   48.48
   0  10   0 1097.10   48.38
   0 -10   0 1069.08   45.81
   1  -9  -5  840.26   35.00
  -1  -9   5  976.33   36.63
  -1   9   5  686.53   35.29
  -1  -9   5  852.51   37.63
  -1  -9   5  780.75   31.93
  -1  -9   5  996.79   50.87
  -1  -9   5 1009.27   35.97
  -1  -9   5  857.47   33.13
   1  -9  -5  805.57   34.82
   1  -9  -5  823.60   33.58
  -1   9   5  869.96   35.31
 -12  -4  -7  326.47   15.17
 -12  -4  -7  274.59   13.91
 -12   4  -7  341.83   15.67
  12  -4   7  306.98   14.27
 -12  -4  -7  315.06   14.73
  12  -4   7  317.77   21.18
  12   4   7  358.39   18.52
  12  -4   7  305.07   12.72
 -12   4  -7  293.86   23.70
  12   4   7  321.73   14.72
  -2  -2 -11 2493.73   50.01
  -2  -2 -11 2451.52   59.30
   2  -2  11 2726.41   39.90
   2   2  11 2677.76   57.75
   2   2  11 2807.74   42.90
  -2  -2 -11 2806.81   42.35
   6   2 -11  133.05   10.91
  -6  -2  11  144.63   13.06
   6  -2 -11  136.06    9.02
  -6  -2  11  150.81    8.70
  -6   2  11  157.07    9.30
   6   2 -11  131.69    8.03
  -6   2  11  142.20   13.72
   6  -2 -11  129.34   11.66
  -6  -2  11  163.91   18.42
   6  -2 -11  145.78    6.46
  -6  -2  11  143.46   11.46
  13   3   7  650.37   27.26
 -13   3  -7  616.84   23.70
  13  -3   7  545.67   29.46
 -13  -3  -7  494.81   22.53
 -13   3  -7  567.11   32.52
  13   3   7  604.55   30.56
 -13  -3  -7  598.00   22.16
  13  -3   7  533.41   20.44
  13   3   7  581.48   22.84
  13  -3   7  553.41   22.46
[truncated: 704,196 more chars]
